# Supplementary material for: Systems genetics uncover new loci containing functional gene candidates in Mycobacterium tuberculosis-infected Diversity Outbred mice
Source: PLoS Pathog. 2024 Jun 11;20(6):e1011915. doi: 10.1371/journal.ppat.1011915 (PMC11195971; doi:10.1371/journal.ppat.1011915)
Supplement: S1 File — (XLSX) [file ppat.1011915.s007.xlsx]

## Sheet: Dots1
Chromosome	Start	End	cM	strand GRCm39	MGI ID	Feature Type	Symbol	Name
1	152246486	152262433	64.75	-	MGI:1913887	protein coding gene	Tsen15	tRNA splicing endonuclease subunit 15
1	152275581	152386446	64.77	+	MGI:2138232	protein coding gene	Colgalt2	collagen beta(1-O)galactosyltransferase 2
1	152392513	152642089	64.85	-	MGI:107484	protein coding gene	Rgl1	ral guanine nucleotide dissociation stimulator,-like 1
1	152626302	152633295	65.01	+	MGI:1918531	protein coding gene	Apobec4	apolipoprotein B mRNA editing enzyme catalytic polypeptide-like 4
1	152642293	152651331	65.02	+	MGI:1915021	protein coding gene	Arpc5	actin related protein 2/3 complex, subunit 5
1	152675945	152712742	65.05	+	MGI:97284	protein coding gene	Ncf2	neutrophil cytosolic factor 2
1	152712746	152778397	65.07	-	MGI:2682334	protein coding gene	Smg7	SMG7 nonsense mediated mRNA decay factor
1	152830744	152995007	65.15	+	MGI:2444155	protein coding gene	Nmnat2	nicotinamide nucleotide adenylyltransferase 2
1	152998502	153062193	65.26	-	MGI:99913	protein coding gene	Lamc2	laminin, gamma 2
1	153094668	153208532	65.3	-	MGI:99914	protein coding gene	Lamc1	laminin, gamma 1
1	153300908	153328320	65.36	+	MGI:1919086	protein coding gene	Shcbp1l	Shc SH2-domain binding protein 1-like
1	153331504	153363406	65.37	-	MGI:108177	protein coding gene	Dhx9	DExH-box helicase 9
1	153378762	153425460	65.38	-	MGI:1921341	protein coding gene	Npl	N-acetylneuraminate pyruvate lyase
1	153424168	153425457		-	MGI:3641673	protein coding gene	F630010C12Rik	RIKEN cDNA F630010C12 gene
1	153528612	153573415	65.41	+	MGI:108408	protein coding gene	Rgs8	regulator of G-protein signaling 8
1	153616099	153621212	65.43	+	MGI:108407	protein coding gene	Rgs16	regulator of G-protein signaling 16
1	153625172	153639967	65.43	+	MGI:1098272	protein coding gene	Rnasel	ribonuclease L (2', 5'-oligoisoadenylate synthetase-dependent)
1	153655127	153719888	65.43	-	MGI:2685048	protein coding gene	Rgsl1	regulator of G-protein signaling like 1
1	153725288	153726941	65.43	-	MGI:1923273	protein coding gene	Teddm2	transmembrane epididymal family member 2
1	153750091	153752617	65.43	+	MGI:3646829	protein coding gene	Teddm1b	transmembrane epididymal protein 1B
1	153767488	153768804	65.43	+	MGI:2668439	protein coding gene	Teddm1a	transmembrane epididymal protein 1A
1	153775692	153785469	65.43	+	MGI:95739	protein coding gene	Glul	glutamate-ammonia ligase
1	154076933	154081435	65.97	+	MGI:2685049	protein coding gene	Zfp648	zinc finger protein 648
1	154266477	154760247	66.14	-	MGI:106217	protein coding gene	Cacna1e	calcium channel, voltage-dependent, R type, alpha 1E subunit
1	154972113	154975382	66.45	-	MGI:1337072	protein coding gene	Ier5	immediate early response 5
1	155003620	155022560	66.45	-	MGI:1195463	protein coding gene	Mr1	major histocompatibility complex, class I-related
1	155034374	155083405	66.46	+	MGI:1926235	protein coding gene	Stx6	syntaxin 6
1	155088217	155120190	66.47	-	MGI:2672904	protein coding gene	BC034090	cDNA sequence BC034090
1	155151447	155293161	66.49	-	MGI:97932	protein coding gene	Xpr1	xenotropic and polytropic retrovirus receptor 1
1	155433845	155564120	66.92	+	MGI:1919732	protein coding gene	Acbd6	acyl-Coenzyme A binding domain containing 6
1	155573777	155627430	67.47	-	MGI:101776	protein coding gene	Lhx4	LIM homeobox protein 4
1	155653901	155688645	67.64	-	MGI:1330818	protein coding gene	Qsox1	quiescin Q6 sulfhydryl oxidase 1
1	155720710	155849001	67.64	-	MGI:1921331	protein coding gene	Cep350	centrosomal protein 350
1	155880345	155912226	67.69	-	MGI:3582693	protein coding gene	Tor1aip1	torsin A interacting protein 1
1	155911410	155944607	67.7	+	MGI:3582695	protein coding gene	Tor1aip2	torsin A interacting protein 2
1	155951712	156032596	67.71	-	MGI:3618859	protein coding gene	Fam163a	family with sequence similarity 163, member A
1	156082866	156131234	67.71	-	MGI:2684949	protein coding gene	Tdrd5	tudor domain containing 5
1	156138297	156155605	67.71	+	MGI:2157018	protein coding gene	Nphs2	nephrosis 2, podocin
1	156157985	156248743	67.71	-	MGI:1924602	protein coding gene	Axdnd1	axonemal dynein light chain domain containing 1
1	156193610	156194054	67.71	+	MGI:3780170	protein coding gene	Rpl35rt	ribosomal protein L35, retrotransposed
1	156255678	156301898	67.71	-	MGI:104665	protein coding gene	Soat1	sterol O-acyltransferase 1
1	156386356	156477138	67.71	+	MGI:87860	protein coding gene	Abl2	ABL proto-oncogene 2, non-receptor tyrosine kinase
1	156481187	156501909	67.71	-	MGI:1353652	protein coding gene	Tor3a	torsin family 3, member A
1	156506102	156546656	67.71	-	MGI:2443990	protein coding gene	Fam20b	FAM20B, glycosaminoglycan xylosylkinase
1	156631736	156767196	67.71	-	MGI:1925505	protein coding gene	Ralgps2	Ral GEF with PH domain and SH3 binding motif 2
1	156666495	156688648	67.75	+	MGI:1919963	protein coding gene	Angptl1	angiopoietin-like 1

## Sheet: Dots2
Chromosome	Start	End	cM	strand GRCm39	MGI ID	Feature Type	Symbol	Name
2	117960905	118087447	59.38	-	MGI:1918563	protein coding gene	Fsip1	fibrous sheath-interacting protein 1
2	118107591	118203900	59.4	-	MGI:2685858	protein coding gene	Gpr176	G protein-coupled receptor 176
2	118219099	118305715	59.4	+	MGI:1353427	protein coding gene	Eif2ak4	eukaryotic translation initiation factor 2 alpha kinase 4
2	118306324	118310177	59.4	-	MGI:107169	protein coding gene	Srp14	signal recognition particle 14
2	118359238	118380168	59.4	-	MGI:2176433	protein coding gene	Bmf	BCL2 modifying factor
2	118385474	118386303		+	MGI:1924264	protein coding gene	2700079J08Rik	RIKEN cDNA 2700079J08 gene
2	118428692	118472072	59.4	+	MGI:1333889	protein coding gene	Bub1b	BUB1B, mitotic checkpoint serine/threonine kinase
2	118493784	118528501	59.41	+	MGI:2679420	protein coding gene	Pak6	p21 (RAC1) activated kinase 6
2	118529584	118534444	59.43	-	MGI:2686183	protein coding gene	Ankrd63	ankyrin repeat domain 63
2	118537998	118558919	59.43	-	MGI:107465	protein coding gene	Plcb2	phospholipase C, beta 2
2	118576239	118579291	59.45	+	MGI:1915354	protein coding gene	Inafm2	InaF motif containing 2
2	118584639	118593142	59.45	-	MGI:2685199	protein coding gene	Ccdc9b	coiled-coil domain containing 9B
2	118603255	118608646	59.46	+	MGI:1858382	protein coding gene	Phgr1	proline/histidine/glycine-rich 1
2	118610183	118625656	59.46	+	MGI:2388733	protein coding gene	Disp2	dispatched RND transporter family member 2
2	118644470	118667691	59.46	+	MGI:1289298	protein coding gene	Knstrn	kinetochore-localized astrin/SPAG5 binding
2	118692475	118713388	59.64	+	MGI:1929242	protein coding gene	Ivd	isovaleryl coenzyme A dehydrogenase
2	118730858	118755009	59.72	+	MGI:2139371	protein coding gene	Bahd1	bromo adjacent homology domain containing 1
2	118756978	118759066	59.73	+	MGI:1919386	protein coding gene	Chst14	carbohydrate sulfotransferase 14
2	118848260	118859874	59.82	-	MGI:2685477	protein coding gene	Ccdc32	coiled-coil domain containing 32

## Sheet: Dots3
Chromosome	Start	End	cM	strand GRCm39	MGI ID	Feature Type	Symbol	Name
3	90520189	90531488	39.35	+	MGI:1339467	protein coding gene	S100a6	S100 calcium binding protein A6 (calcyclin)
3	90520491	90565976		+	MGI:7512653	protein coding gene	Gm57853	predicted gene, 57853
3	90561609	90565437	39.82	+	MGI:2687194	protein coding gene	S100a7a	S100 calcium binding protein A7A
3	90576378	90577341	39.9	+	MGI:88244	protein coding gene	S100a8	S100 calcium binding protein A8 (calgranulin A)
3	90599939	90603028	39.91	-	MGI:1338947	protein coding gene	S100a9	S100 calcium binding protein A9 (calgranulin B)
3	90634213	90648824	39.96	+	MGI:2686324	protein coding gene	Pglyrp4	peptidoglycan recognition protein 4
3	90683126	90685187	40.03	-	MGI:3645655	protein coding gene	Gm5849	predicted gene 5849
3	90995444	90998110	40.14	-	MGI:2684973	protein coding gene	S100a7l2	S100 calcium binding protein A7 like 2
3	91535870	91538011		-	MGI:5595482	protein coding gene	Gm36323	predicted gene, 36323
3	91645660	91647801		-	MGI:5594344	protein coding gene	Gm35185	predicted gene, 35185
3	91921890	91938889	40.14	+	MGI:2685266	protein coding gene	Pglyrp3	peptidoglycan recognition protein 3
3	91987578	91990447	40.14	-	MGI:96816	protein coding gene	Loricrin	loricrin cornified envelope precursor protein

## Sheet: Dots4
Chromosome	Start	End	cM	strand GRCm39	MGI ID	Feature Type	Symbol	Name
4	22357543	22434091	9.69	+	MGI:2140367	protein coding gene	Fbxl4	F-box and leucine-rich repeat protein 4
4	22482780	22488366	9.73	-	MGI:101895	protein coding gene	Pou3f2	POU domain, class 3, transcription factor 2

## Sheet: Dots5
Chromosome	Start	End	cM	strand GRCm39	MGI ID	Feature Type	Symbol	Name
16	33201145	33324273	23.93	+	MGI:1332234	protein coding gene	Zfp148	zinc finger protein 148
16	33337698	33484505	24.12	+	MGI:2443672	protein coding gene	Slc12a8	solute carrier family 12 (potassium/chloride transporters), member 8
16	33504754	33591946	24.17	+	MGI:1924696	protein coding gene	Heg1	heart development protein with EGF-like domains 1
16	33614407	33640299	24.21	+	MGI:103190	protein coding gene	Muc13	mucin 13, epithelial transmembrane
16	33650035	33769708	24.22	+	MGI:96614	protein coding gene	Itgb5	integrin beta 5
16	33775152	33787408	24.26	-	MGI:1298388	protein coding gene	Umps	uridine monophosphate synthetase
16	33789443	34393647	24.27	-	MGI:2685385	protein coding gene	Kalrn	kalirin, RhoGEF kinase
16	34470291	34498988	24.44	+	MGI:1923628	protein coding gene	Ropn1	ropporin, rhophilin associated protein 1
16	34510986	34545572	24.46	+	MGI:2443448	protein coding gene	Ccdc14	coiled-coil domain containing 14
16	34565580	34822790	24.49	+	MGI:894806	protein coding gene	Mylk	myosin, light polypeptide kinase
16	34842798	34929547	24.54	+	MGI:1918007	protein coding gene	Hacd2	3-hydroxyacyl-CoA dehydratase 2
16	34975247	35126108	24.71	+	MGI:99673	protein coding gene	Adcy5	adenylate cyclase 5
16	35131505	35184222	25.21	-	MGI:2447876	protein coding gene	Sec22a	SEC22 homolog A, vesicle trafficking protein
16	35217682	35311243	25.37	-	MGI:1919849	protein coding gene	Pdia5	protein disulfide isomerase associated 5
16	35361517	35485103	25.37	+	MGI:107555	protein coding gene	Sema5b	sema domain, seven thrombospondin repeats (type 1 and type 1-like), transmembrane domain (TM) and short cytoplasmic domain, (semaphorin) 5B
16	35514432	35589726	25.43	-	MGI:2387188	protein coding gene	Slc49a4	solute carrier family 49 member 4
16	35590745	35648847	25.43	+	MGI:1913917	protein coding gene	Hspbap1	Hspb associated protein 1
16	35653244	35691914	25.43	-	MGI:1919489	protein coding gene	Parp14	poly (ADP-ribose) polymerase family, member 14
16	35746885	35759397	25.43	-	MGI:2656973	protein coding gene	Dtx3l	deltex 3-like, E3 ubiquitin ligase
16	35759360	35792975	25.43	+	MGI:1933117	protein coding gene	Parp9	poly (ADP-ribose) polymerase family, member 9
16	35803693	35859479	25.43	+	MGI:103560	protein coding gene	Kpna1	karyopherin subunit alpha 1
16	35861560	35863344	25.43	+	MGI:1916794	protein coding gene	Wdr5b	WD repeat domain 5B
16	35864214	35891931	25.43	-	MGI:1917436	protein coding gene	Fam162a	family with sequence similarity 162, member A
16	35892055	35912490	25.43	+	MGI:2146423	protein coding gene	Mix23	mitochondrial matrix import factor 23
16	35940316	35951559	25.43	-	MGI:3524930	protein coding gene	Csta1	cystatin A1
16	35977181	35982318	25.43	+	MGI:3524944	protein coding gene	Stfa2l1	stefin A2 like 1
16	36004582	36008481	25.43	+	MGI:3645124	protein coding gene	Cstdc4	cystatin domain containing 4
16	36030773	36038158	25.43	+	MGI:3644688	protein coding gene	Csta3	cystatin A family member 3
16	36041932	36077813	25.44	+	MGI:1924020	protein coding gene	Csta2	cystatin A family member 2
16	36097510	36105733	25.45	+	MGI:106198	protein coding gene	Stfa1	stefin A1
16	36125719	36133079	25.47	+	MGI:3648404	protein coding gene	Cstdc3	cystatin domain containing 3
16	36142027	36154694	25.47	-	MGI:3696881	protein coding gene	Cstdc6	cystatin domain containing 6
16	36179744	36187932	25.5	-	MGI:3696883	protein coding gene	Cstdc5	cystatin domain containing 5
16	36224308	36228725	25.52	-	MGI:106197	protein coding gene	Stfa2	stefin A2
16	36270899	36275754	25.55	-	MGI:106196	protein coding gene	Stfa3	stefin A3
16	36314058	36382503	25.57	-	MGI:1351351	protein coding gene	Casr	calcium-sensing receptor
16	36424231	36486443	25.72	-	MGI:101773	protein coding gene	Cd86	CD86 antigen
16	36514340	36547166	25.88	+	MGI:2146574	protein coding gene	Ildr1	immunoglobulin-like domain containing receptor 1
16	36570539	36605324	25.97	-	MGI:1890457	protein coding gene	Slc15a2	solute carrier family 15 (H+/peptide transporter), member 2
16	36613246	36695275	26.05	-	MGI:2146616	protein coding gene	Eaf2	ELL associated factor 2
16	36648747	36693083	26.11	+	MGI:2443764	protein coding gene	Iqcb1	IQ calmodulin-binding motif containing 1
16	36695502	36753447	26.19	+	MGI:1099447	protein coding gene	Golgb1	golgin B1
16	36755345	36783574	26.3	+	MGI:104568	protein coding gene	Hcls1	hematopoietic cell specific Lyn substrate 1
16	36783822	36810829	26.32	-	MGI:2443753	protein coding gene	Fbxo40	F-box protein 40
16	36832148	36915779	26.32	+	MGI:2155399	protein coding gene	Polq	polymerase (DNA directed), theta
16	36935304	37205324	26.32	-	MGI:2443815	protein coding gene	Stxbp5l	syntaxin binding protein 5-like
16	37330158	37360151	26.38	-	MGI:1921447	protein coding gene	Gtf2e1	general transcription factor II E, polypeptide 1 (alpha subunit)
16	37360247	37392747	26.39	+	MGI:1914907	protein coding gene	Rabl3	RAB, member RAS oncogene family-like 3
16	37400515	37452382	26.4	+	MGI:96078	protein coding gene	Hgd	homogentisate 1, 2-dioxygenase
16	37467962	37474779	26.43	-	MGI:1915444	protein coding gene	Ndufb4	NADH:ubiquinone oxidoreductase subunit B4
16	37597417	37656878	26.48	+	MGI:102793	protein coding gene	Fstl1	follistatin-like 1
16	37671275	37681508		-	MGI:5595187	protein coding gene	Btnl12	butyrophilin-like 12
16	37688762	37709219	26.49	+	MGI:2443542	protein coding gene	Lrrc58	leucine rich repeat containing 58
16	37736858	37827892	26.54	+	MGI:2653880	protein coding gene	Gpr156	G protein-coupled receptor 156
16	37909363	38066446	26.54	+	MGI:1861437	protein coding gene	Gsk3b	glycogen synthase kinase 3 beta
16	38068711	38115211	26.64	-	MGI:1337040	protein coding gene	Nr1i2	nuclear receptor subfamily 1, group I, member 2
16	38118116	38162222	26.71	-	MGI:2443598	protein coding gene	Cfap91	cilia and flagella associated protein 91
16	38167353	38173125	26.77	+	MGI:1333806	protein coding gene	Cox17	cytochrome c oxidase assembly protein 17, copper chaperone
16	38167402	38182659		+	MGI:5439456	protein coding gene	Gm21987	predicted gene 21987
16	38182571	38198578	26.79	+	MGI:1930150	protein coding gene	Popdc2	popeye domain containing 2
16	38216479	38253507	26.83	-	MGI:1934677	protein coding gene	Pla1a	phospholipase A1 member A
16	38265761	38273051	26.86	-	MGI:1098234	protein coding gene	Adprh	ADP-ribosylarginine hydrolase
16	38277793	38316682	26.86	+	MGI:101775	protein coding gene	Cd80	CD80 antigen
16	38318709	38343025	26.86	-	MGI:1922139	protein coding gene	Timmdc1	translocase of inner mitochondrial membrane domain containing 1
16	38345499	38370620	26.86	-	MGI:2444232	protein coding gene	Poglut1	protein O-glucosyltransferase 1
16	38379060	38412524	26.87	+	MGI:1915096	protein coding gene	Tmem39a	transmembrane protein 39a
16	38418705	38533397	26.87	-	MGI:1333857	protein coding gene	Arhgap31	Rho GTPase activating protein 31
16	38562626	38589411	26.87	+	MGI:1928387	protein coding gene	B4galt4	UDP-Gal:betaGlcNAc beta 1,4-galactosyltransferase, polypeptide 4
16	38593544	38620565	26.87	-	MGI:98912	protein coding gene	Upk1b	uroplakin 1B
16	38632568	38649111	26.87	-	MGI:1921913	protein coding gene	Tex55	testis expressed 55
16	38713033	38847521	26.87	+	MGI:2388477	protein coding gene	Igsf11	immunoglobulin superfamily, member 11
16	39804723	42002042	28.26	+	MGI:1261760	protein coding gene	Lsamp	limbic system-associated membrane protein
16	41807511	41907362		+	MGI:6366318	protein coding gene	Gm52229	predicted gene, 52229
16	42068915	42161014	28.37	-	MGI:95639	protein coding gene	Gap43	growth associated protein 43
16	42728008	43462981	28.44	+	MGI:1929213	protein coding gene	Zbtb20	zinc finger and BTB domain containing 20

## Sheet: Dots6
Chromosome	Start	End	cM	strand GRCm39	MGI ID	Feature Type	Symbol	Name
16	37909363	38066446	26.54	+	MGI:1861437	protein coding gene	Gsk3b	glycogen synthase kinase 3 beta
16	38068711	38115211	26.64	-	MGI:1337040	protein coding gene	Nr1i2	nuclear receptor subfamily 1, group I, member 2
16	38118116	38162222	26.71	-	MGI:2443598	protein coding gene	Cfap91	cilia and flagella associated protein 91
16	38167353	38173125	26.77	+	MGI:1333806	protein coding gene	Cox17	cytochrome c oxidase assembly protein 17, copper chaperone
16	38167402	38182659		+	MGI:5439456	protein coding gene	Gm21987	predicted gene 21987
16	38182571	38198578	26.79	+	MGI:1930150	protein coding gene	Popdc2	popeye domain containing 2
16	38216479	38253507	26.83	-	MGI:1934677	protein coding gene	Pla1a	phospholipase A1 member A
16	38265761	38273051	26.86	-	MGI:1098234	protein coding gene	Adprh	ADP-ribosylarginine hydrolase
16	38277793	38316682	26.86	+	MGI:101775	protein coding gene	Cd80	CD80 antigen
16	38318709	38343025	26.86	-	MGI:1922139	protein coding gene	Timmdc1	translocase of inner mitochondrial membrane domain containing 1
16	38345499	38370620	26.86	-	MGI:2444232	protein coding gene	Poglut1	protein O-glucosyltransferase 1
16	38379060	38412524	26.87	+	MGI:1915096	protein coding gene	Tmem39a	transmembrane protein 39a
16	38418705	38533397	26.87	-	MGI:1333857	protein coding gene	Arhgap31	Rho GTPase activating protein 31
16	38562626	38589411	26.87	+	MGI:1928387	protein coding gene	B4galt4	UDP-Gal:betaGlcNAc beta 1,4-galactosyltransferase, polypeptide 4
16	38593544	38620565	26.87	-	MGI:98912	protein coding gene	Upk1b	uroplakin 1B
16	38632568	38649111	26.87	-	MGI:1921913	protein coding gene	Tex55	testis expressed 55
16	38713033	38847521	26.87	+	MGI:2388477	protein coding gene	Igsf11	immunoglobulin superfamily, member 11
16	39804723	42002042	28.26	+	MGI:1261760	protein coding gene	Lsamp	limbic system-associated membrane protein
16	41807511	41907362		+	MGI:6366318	protein coding gene	Gm52229	predicted gene, 52229
16	42068915	42161014	28.37	-	MGI:95639	protein coding gene	Gap43	growth associated protein 43
16	42728008	43462981	28.44	+	MGI:1929213	protein coding gene	Zbtb20	zinc finger and BTB domain containing 20
16	43469230	43484509	28.44	-	MGI:3642260	protein coding gene	Tigit	T cell immunoreceptor with Ig and ITIM domains
16	43574389	43643295	28.44	+	MGI:94925	protein coding gene	Drd3	dopamine receptor D3
16	43681879	43710063	28.44	-	MGI:1922194	protein coding gene	Qtrt2	queuine tRNA-ribosyltransferase accessory subunit 2
16	43710172	43784677	28.44	+	MGI:1922661	protein coding gene	Ccdc191	coiled-coil domain containing 191
16	43785396	43800154	28.44	-	MGI:2685625	protein coding gene	Zdhhc23	zinc finger, DHHC domain containing 23
16	43800713	43883708	28.44	-	MGI:2443024	protein coding gene	Gramd1c	GRAM domain containing 1C
16	43905765	43960055	28.44	-	MGI:1201780	protein coding gene	Atp6v1a	ATPase, H+ transporting, lysosomal V1 subunit A
16	43960193	43983729	28.47	+	MGI:1919367	protein coding gene	Naa50	N(alpha)-acetyltransferase 50, NatE catalytic subunit
16	43993609	44047828	28.51	+	MGI:2685454	protein coding gene	Usf3	upstream transcription factor family member 3
16	44060543	44153559	28.57	-	MGI:2443155	protein coding gene	Sidt1	SID1 transmembrane family, member 1
16	44167761	44208857	28.67	+	MGI:1196252	protein coding gene	Spice1	spindle and centriole associated protein 1
16	44215159	44302791	28.72	+	MGI:1277238	protein coding gene	Cfap44	cilia and flagella associated protein 44
16	44305408	44379233	28.81	-	MGI:2151153	protein coding gene	Boc	BOC cell adhesion associated, oncogene regulated
16	44544664	44557647	29.04	+	MGI:2384836	protein coding gene	Nepro	nucleolus and neural progenitor protein
16	44559242	44566726	29.05	-	MGI:1913317	protein coding gene	Gtpbp8	GTP-binding protein 8 (putative)
16	44586141	44615341	29.08	+	MGI:1889024	protein coding gene	Cd200r1	CD200 receptor 1
16	44632096	44659513	29.12	+	MGI:3036289	protein coding gene	Cd200r4	CD200 receptor 4
16	44687460	44736203	29.17	+	MGI:3042847	protein coding gene	Cd200r2	Cd200 receptor 2
16	44764041	44801743	29.25	+	MGI:1921853	protein coding gene	Cd200r3	CD200 receptor 3
16	44913770	44948287	29.39	+	MGI:1915146	protein coding gene	Ccdc80	coiled-coil domain containing 80
16	44959936	44979036	29.44	-	MGI:1921352	protein coding gene	Slc35a5	solute carrier family 35, member A5
16	44979192	45008901	29.45	+	MGI:1915091	protein coding gene	Atg3	autophagy related 3
16	45043121	45073258	29.52	+	MGI:2658978	protein coding gene	Btla	B and T lymphocyte associated
16	45202498	45229416	29.53	-	MGI:1196990	protein coding gene	Cd200	CD200 molecule
16	45232131	45313332	29.53	-	MGI:2685455	protein coding gene	Cd200l1	CD200 molecule like 1
16	45332154	45352413	29.53	-	MGI:5009947	protein coding gene	Cd200l2	CD200 molecule like 2
16	45355672	45427364	29.53	+	MGI:2685456	protein coding gene	Slc9c1	solute carrier family 9, subfamily C (Na+-transporting carboxylic acid decarboxylase), member 1
16	45430803	45443230	29.72	+	MGI:102969	protein coding gene	Gcsam	germinal center associated, signaling and motility
16	45447211	45474431	29.76	-	MGI:2384848	protein coding gene	BC016579	cDNA sequence, BC016579
16	45476678	45514021	29.84	-	MGI:2686594	protein coding gene	Tmprss7	transmembrane serine protease 7
16	45531593	45544971	29.99	-	MGI:1926784	protein coding gene	Tagln3	transgelin 3
16	45550088	45563318	30.04	-	MGI:2442422	protein coding gene	Abhd10	abhydrolase domain containing 10
16	45566606	45773961	30.08	-	MGI:2444981	protein coding gene	Phldb2	pleckstrin homology like domain, family B, member 2
16	45779626	45830581	30.45	-	MGI:3647874	protein coding gene	Plcxd2	phosphatidylinositol-specific phospholipase C, X domain containing 2
16	45856020	45940614	30.45	-	MGI:1934368	protein coding gene	Cd96	CD96 antigen
16	45973348	45975440	30.45	-	MGI:3643647	protein coding gene	Ahcyl	adenosylhomocysteinase like
16	46208069	46318888	30.48	-	MGI:1930171	protein coding gene	Nectin3	nectin cell adhesion molecule 3
16	47878002	47878607		+	MGI:6366370	protein coding gene	Gm52257	predicted gene, 52257
16	48104096	48114600	30.75	+	MGI:2157525	protein coding gene	Dppa4	developmental pluripotency associated 4
16	48130637	48139876	30.75	+	MGI:2157523	protein coding gene	Dppa2	developmental pluripotency associated 2
16	48219816	48232779	30.75	-	MGI:3647875	protein coding gene	Gm5485	predicted gene 5485
16	48251600	48451263	30.75	+	MGI:1316740	protein coding gene	Morc1	microrchidia 1
16	48551137	48592384	30.75	-	MGI:1924897	protein coding gene	Trat1	T cell receptor associated transmembrane adaptor 1
16	48637219	48639255	30.75	+	MGI:1888505	protein coding gene	Retnlb	resistin like beta
16	48662972	48664824	30.75	+	MGI:1888504	protein coding gene	Retnla	resistin like alpha
16	48692984	48694859	30.75	+	MGI:2667763	protein coding gene	Retnlg	resistin like gamma
16	48744591	48814505	30.75	-	MGI:1917433	protein coding gene	Dzip3	DAZ interacting protein 3, zinc finger
16	48814548	48840072	30.75	+	MGI:2146335	protein coding gene	Cip2a	cell proliferation regulating inhibitor of protein phosphatase 2A
16	48877849	49019467	30.75	+	MGI:3643515	protein coding gene	Myh15	myosin, heavy chain 15
16	49519657	49585489	31.08	+	MGI:1921166	protein coding gene	Ift57	intraflagellar transport 57
16	49671691	49732799	31.23	+	MGI:96617	protein coding gene	Cd47	CD47 antigen (Rh-related antigen, integrin-associated signal transducer)
16	50012207	50252753	31.35	-	MGI:1917758	protein coding gene	Bbx	bobby sox HMG box containing
16	50410222	50411517	31.5	-	MGI:1916589	protein coding gene	Ccdc54	coiled-coil domain containing 54
16	51851593	52028410	32.88	+	MGI:2146430	protein coding gene	Cblb	Casitas B-lineage lymphoma b
16	52069359	52273444	32.88	-	MGI:1313266	protein coding gene	Alcam	activated leukocyte cell adhesion molecule
16	55045538	55118349	33.65	-	MGI:2443415	protein coding gene	Zpld1	zona pellucida like domain containing 1
16	55631740	55659018	33.65	-	MGI:1931595	protein coding gene	Nfkbiz	nuclear factor of kappa light polypeptide gene enhancer in B cells inhibitor, zeta
16	55660316	55715648	33.65	-	MGI:2686598	protein coding gene	Nxpe3	neurexophilin and PC-esterase domain family, member 3
16	55720251	55755218	33.69	-	MGI:1921451	protein coding gene	Cep97	centrosomal protein 97
16	55781678	55785468	33.74	+	MGI:3779643	protein coding gene	Gm6958	predicted gene 6958
16	55786638	55791798	33.74	+	MGI:1915443	protein coding gene	Rpl24	ribosomal protein L24
16	55794246	55829276	33.74	+	MGI:2443876	protein coding gene	Zbtb11	zinc finger and BTB domain containing 11
16	55835870	55851590	33.77	-	MGI:1923552	protein coding gene	Pcnp	PEST proteolytic signal containing nuclear protein
16	55854083	55858149	33.79	-	MGI:1196261	protein coding gene	Trmt10c	tRNA methyltransferase 10C, mitochondrial RNase P subunit
16	55868908	55873423		+	MGI:7512587	protein coding gene	Gm57818	predicted gene, 57818
16	55869306	56010394	33.82	+	MGI:1913565	protein coding gene	Senp7	SUMO1/sentrin specific peptidase 7
16	56024676	56094119	33.91	+	MGI:3044955	protein coding gene	Impg2	interphotoreceptor matrix proteoglycan 2
16	56298241	56510498	34.09	+	MGI:2444583	protein coding gene	Abi3bp	ABI family member 3 binding protein
16	56510695	56537813	34.22	-	MGI:1338041	protein coding gene	Tfg	Trk-fused gene
16	56544972	56616218	34.22	-	MGI:2441732	protein coding gene	Adgrg7	adhesion G protein-coupled receptor G7
16	56625524	56706529	34.22	-	MGI:1913122	protein coding gene	Tmem45a	transmembrane protein 45a
16	56734707	56748424	34.22	-	MGI:5011982	protein coding gene	Lnp1	leukemia NUP98 fusion partner 1
16	56857330	56891735	34.22	-	MGI:1916707	protein coding gene	Tmem45a2	transmembrane protein 45A2
16	56942077	56974893	34.22	+	MGI:106295	protein coding gene	Tomm70a	translocase of outer mitochondrial membrane 70A
16	56977028	56987695	34.22	-	MGI:1261838	protein coding gene	Nit2	nitrilase family, member 2
16	56989225	57051867	34.22	-	MGI:1914831	protein coding gene	Tbc1d23	TBC1 domain family, member 23
16	57086502	57113228	34.22	-	MGI:1918277	protein coding gene	Tmem30c	transmembrane protein 30C
16	57122363	57427227	34.22	-	MGI:1913747	protein coding gene	Cmss1	cms small ribosomal subunit 1
16	57173640	57393167	34.22	+	MGI:1925999	protein coding gene	Filip1l	filamin A interacting protein 1-like
16	57444621	57575100	34.22	-	MGI:88463	protein coding gene	Col8a1	collagen, type VIII, alpha 1

## Sheet: Dots7
Chromosome	Start	End	cM	strand GRCm39	MGI ID	Feature Type	Symbol	Name
17	13142720	13159482	8.72	-	MGI:109182	protein coding gene	Acat3	acetyl-Coenzyme A acetyltransferase 3
17	24662752	24674366	12.39	-	MGI:109530	protein coding gene	E4f1	E4F transcription factor 1
17	18190720	18191939	10.66	+	MGI:1194495	protein coding gene	Fpr3	formyl peptide receptor 3
17	12867756	12894716	8.63	-	MGI:108111	protein coding gene	Slc22a1	solute carrier family 22 (organic cation transporter), member 1
17	13161929	13179612	8.73	-	MGI:87871	protein coding gene	Acat2	acetyl-Coenzyme A acetyltransferase 2
17	24382839	24388652	12.29	-	MGI:88116	protein coding gene	Atp6v0c	ATPase, H+ transporting, lysosomal V0 subunit C
17	15925229	15992872	8.95	+	MGI:88393	protein coding gene	Chd1	chromodomain helicase DNA binding protein 1
17	24645657	24658290	12.39	+	MGI:94871	protein coding gene	Eci1	enoyl-Coenzyme A delta isomerase 1
17	12803076	12847376	8.61	+	MGI:1335072	protein coding gene	Slc22a2	solute carrier family 22 (organic cation transporter), member 2
17	24292654	24369898	12.23	-	MGI:1338068	protein coding gene	Pdpk1	3-phosphoinositide dependent protein kinase 1
17	24422805	24428361	12.31	-	MGI:1341188	protein coding gene	Ntn3	netrin 3
17	24904066	24908923	12.47	-	MGI:1341881	protein coding gene	Syngr3	synaptogyrin 3
17	12446508	12537683	8.42	-	MGI:1346875	protein coding gene	Map3k4	mitogen-activated protein kinase kinase kinase 4
17	23894419	23896423	11.99	-	MGI:1351484	protein coding gene	Tnfrsf12a	tumor necrosis factor receptor superfamily, member 12a
17	13440075	13446545	8.82	+	MGI:1351487	protein coding gene	Smok2a	sperm motility kinase 2A
17	24570997	24629178	12.38	+	MGI:1351617	protein coding gene	Abca3	ATP-binding cassette, sub-family A member 3
17	24955616	24961752	12.53	+	MGI:1351642	protein coding gene	Msrb1	methionine sulfoxide reductase B1
17	15739472	15747560	8.95	-	MGI:104643	protein coding gene	Pdcd2	programmed cell death 2
17	15587616	15597134	8.95	-	MGI:104659	protein coding gene	Dll1	delta like canonical Notch ligand 1
17	15695983	15718538	8.95	-	MGI:104884	protein coding gene	Psmb1	proteasome (prosome, macropain) subunit, beta type 1
17	24939037	24940901	12.51	+	MGI:105110	protein coding gene	Rps2	ribosomal protein S2
17	17341677	17367093	9.77	+	MGI:105921	protein coding gene	Zfp97	zinc finger protein 97
17	24099850	24101827	12.11	+	MGI:105949	protein coding gene	Dcpp1	demilune cell and parotid protein 1
17	24160646	24164581	12.15	+	MGI:106021	protein coding gene	Sbp	spermine binding protein
17	18063588	18075450	10.53	-	MGI:106590	protein coding gene	Has1	hyaluronan synthase 1
17	18096733	18104201	10.63	-	MGI:107443	protein coding gene	Fpr1	formyl peptide receptor 1
17	24912164	24915065	12.48	-	MGI:107757	protein coding gene	Gfer	growth factor, augmenter of liver regeneration
17	17747985	17846303	9.77	-	MGI:2387123	protein coding gene	Lnpep	leucyl/cystinyl aminopeptidase
17	24919627	24926627	12.49	-	MGI:2384863	protein coding gene	Tbl3	transducin (beta)-like 3
17	24692858	24694443	12.39	+	MGI:2441766	protein coding gene	Bricd5	BRICHOS domain containing 5
17	22556970	22580381	11.4	-	MGI:2442394	protein coding gene	Zfp944	zinc finger protein 944
17	23971767	23990576	12.04	-	MGI:2442638	protein coding gene	Flywch1	FLYWCH-type zinc finger 1
17	24707575	24727645	12.4	+	MGI:2442952	protein coding gene	Caskin1	CASK interacting protein 1
17	24748038	24752696	12.4	-	MGI:2443284	protein coding gene	Rab26	RAB26, member RAS oncogene family
17	24394405	24424536	12.3	-	MGI:2443456	protein coding gene	Tbc1d24	TBC1 domain family, member 24
17	23923462	23941757	12.01	-	MGI:2443785	protein coding gene	Grep1	glycine rich extracellular protein 1
17	23847289	23864243	11.87	-	MGI:2443938	protein coding gene	Mmp25	matrix metallopeptidase 25
17	24374807	24382740	12.28	-	MGI:2443978	protein coding gene	Amdhd2	amidohydrolase domain containing 2
17	23065671	23086108	11.4	-	MGI:2445132	protein coding gene	Zfp945	zinc finger protein 945
17	20402340	20403359	11.4	-	MGI:2448176	protein coding gene	Fpr-rs6	formyl peptide receptor, related sequence 6
17	20333472	20334488	11.4	-	MGI:2448177	protein coding gene	Fpr-rs7	formyl peptide receptor, related sequence 7
17	24257217	24264923	12.21	+	MGI:2450123	protein coding gene	Prss27	serine protease 27
17	24052321	24055030	12.08	-	MGI:2661234	protein coding gene	Prss33	serine protease 33
17	24946800	24955117	12.52	+	MGI:1913461	protein coding gene	Rpl3l	ribosomal protein L3-like
17	17622948	17679649	9.77	+	MGI:1913893	protein coding gene	Lix1	limb and CNS expressed 1
17	24659061	24662075	12.39	-	MGI:1913955	protein coding gene	Dnase1l2	deoxyribonuclease 1-like 2
17	17594594	17615161	9.77	+	MGI:1914295	protein coding gene	Riok2	RIO kinase 2
17	24689400	24692084	12.39	+	MGI:1914328	protein coding gene	Pgp	phosphoglycolate phosphatase
17	24934813	24937031	12.51	-	MGI:1914754	protein coding gene	Rnf151	ring finger protein 151
17	15616464	15653843	8.95	+	MGI:1914794	protein coding gene	Fam120b	family with sequence similarity 120, member B
17	24043714	24048083	12.08	-	MGI:1914923	protein coding gene	Elob	elongin B
17	13130236	13135232	8.72	-	MGI:1914931	protein coding gene	Mrpl18	mitochondrial ribosomal protein L18
17	15163446	15166201	8.95	+	MGI:1915162	protein coding gene	1600012H06Rik	RIKEN cDNA 1600012H06 gene
17	24941034	24943397	12.51	-	MGI:1915592	protein coding gene	Ndufb10	NADH:ubiquinone oxidoreductase subunit B10
17	16024923	16051508	8.96	-	MGI:1916049	protein coding gene	Rgmb	repulsive guidance molecule family member B
17	24266708	24292459	12.22	-	MGI:1916509	protein coding gene	Kctd5	potassium channel tetramerisation domain containing 5
17	24087046	24092087	12.11	+	MGI:1916698	protein coding gene	Prss21	serine protease 21
17	24072746	24078750	12.09	+	MGI:1917064	protein coding gene	Prss32	serine protease 32
17	15261813	15310307	8.95	+	MGI:1917317	protein coding gene	Ermard	ER membrane associated RNA degradation
17	22098551	22128907	11.4	-	MGI:1917331	protein coding gene	Zfp995	zinc finger protein 995
17	23955160	23959841	12.02	-	MGI:1923748	protein coding gene	Paqr4	progestin and adipoQ receptor family member IV
17	23995890	24005055	12.05	-	MGI:1924167	protein coding gene	Flywch2	FLYWCH family member 2
17	24858255	24869279	12.43	-	MGI:1890662	protein coding gene	Nherf2	NHERF family PDZ scaffold protein 2
17	13327504	13350697	8.78	-	MGI:1933250	protein coding gene	Unc93a	unc-93 homolog A
17	13094921	13096729	8.7	+	MGI:1934134	protein coding gene	Mrgprh	MAS-related GPR, member H
17	23945385	23955709	12.02	+	MGI:2137630	protein coding gene	Pkmyt1	protein kinase, membrane associated tyrosine/threonine 1
17	23901558	23903000	11.99	-	MGI:1913100	protein coding gene	Cldn9	claudin 9
17	21165716	21186167	11.4	+	MGI:1926334	protein coding gene	Ppp2r1a	protein phosphatase 2, regulatory subunit A, alpha
17	13185686	13211430	8.73	-	MGI:1926395	protein coding gene	Wtap	WT1 associating protein
17	24692525	24698052	12.39	-	MGI:1929514	protein coding gene	Mlst8	MTOR associated protein, LST8 homolog (S. cerevisiae)
17	14499768	14625052	8.95	+	MGI:1929881	protein coding gene	Smoc2	SPARC related modular calcium binding 2
17	23892570	23894201	11.98	+	MGI:2663619	protein coding gene	Hcfc1r1	host cell factor C1 regulator 1 (XPO1-dependent)
17	15763341	15784616	8.95	-	MGI:2384854	protein coding gene	Prdm9	PR domain containing 9
17	24888661	24900990	12.46	+	MGI:2670965	protein coding gene	Zfp598	zinc finger protein 598
17	23879480	23887595	11.95	+	MGI:2388267	protein coding gene	Bicdl2	BICD family like cargo adaptor 2
17	23887588	23892856	11.97	-	MGI:2677480	protein coding gene	Thoc6	THO complex 6
17	21926723	21944617	11.4	+	MGI:2679257	protein coding gene	Zfp760	zinc finger protein 760
17	21949936	21967950	11.4	+	MGI:2679295	protein coding gene	Zfp229	zinc finger protein 229
17	13107616	13129117	8.71	-	MGI:2685159	protein coding gene	Pnldc1	poly(A)-specific ribonuclease (PARN)-like domain containing 1
17	24876304	24877431	12.45	-	MGI:2685781	protein coding gene	Npw	neuropeptide W
17	21034757	21035677	11.4	+	MGI:2159615	protein coding gene	Vmn1r229	vomeronasal 1 receptor 229
17	20907770	20908666	11.4	+	MGI:2159616	protein coding gene	Vmn1r226	vomeronasal 1 receptor 226
17	20996321	20997763	11.4	-	MGI:2159624	protein coding gene	Vmn1r228	vomeronasal 1 receptor 228
17	21133467	21134625	11.4	-	MGI:2159625	protein coding gene	Vmn1r232	vomeronasal 1 receptor 232
17	20722561	20723457	11.4	+	MGI:2159626	protein coding gene	Vmn1r225	vomeronasal 1 receptor 225
17	20955468	20956388	11.4	+	MGI:2159627	protein coding gene	Vmn1r227	vomeronasal 1 receptor 227
17	21109978	21110913	11.4	-	MGI:2159628	protein coding gene	Vmn1r231	vomeronasal 1 receptor 231
17	21066813	21067763	11.4	+	MGI:2159629	protein coding gene	Vmn1r230	vomeronasal 1 receptor 230
17	21449088	21450078	11.4	+	MGI:2159635	protein coding gene	Vmn1r234	vomeronasal 1 receptor 234
17	21480689	21483125	11.4	+	MGI:2159636	protein coding gene	Vmn1r235	vomeronasal 1 receptor 235
17	21534279	21535148	11.4	+	MGI:2159637	protein coding gene	Vmn1r237	vomeronasal 1 receptor 237
17	21506795	21507915	11.4	+	MGI:2159638	protein coding gene	Vmn1r236	vomeronasal 1 receptor 236
17	21213989	21214948	11.4	-	MGI:2159639	protein coding gene	Vmn1r233	vomeronasal 1 receptor 233
17	12901293	12988551	8.64	-	MGI:96435	protein coding gene	Igf2r	insulin-like growth factor 2 receptor
17	13059966	13087030	8.69	-	MGI:96918	protein coding gene	Mas1	MAS1 oncogene
17	24768808	24815482	12.4	+	MGI:97603	protein coding gene	Pkd1	polycystin 1, transient receptor potential channel interacting
17	12597496	12638271	8.5	+	MGI:97620	protein coding gene	Plg	plasminogen
17	24633620	24644872	12.39	+	MGI:97960	protein coding gene	Rnps1	RNA binding protein with serine rich domain 1
17	13226726	13237006	8.75	+	MGI:98352	protein coding gene	Sod2	superoxide dismutase 2, mitochondrial
17	13135216	13143954	8.72	+	MGI:98535	protein coding gene	Tcp1	t-complex protein 1
17	13279987	13301124	8.76	+	MGI:98542	protein coding gene	Tcp10b	t-complex protein 10b
17	13574834	13597485	8.86	+	MGI:98543	protein coding gene	Tcp10c	t-complex protein 10c
17	15247414	15261750	8.95	-	MGI:98642	protein coding gene	Dynlt2a1	dynein light chain Tctex-type 2A1
17	14885762	14914497	8.95	-	MGI:98738	protein coding gene	Thbs2	thrombospondin 2
17	23794818	23818461	11.72	-	MGI:99159	protein coding gene	Zfp13	zinc finger protein 13
17	23392843	23412226	11.56	-	MGI:99185	protein coding gene	Zfp40	zinc finger protein 40
17	21670636	21685849	11.4	+	MGI:99198	protein coding gene	Zfp51	zinc finger protein 51
17	21755801	21782863	11.4	+	MGI:99199	protein coding gene	Zfp52	zinc finger protein 52
17	21709260	21730735	11.4	+	MGI:99200	protein coding gene	Zfp53	zinc finger protein 53
17	21643489	21655646	11.4	+	MGI:99201	protein coding gene	Zfp54	zinc finger protein 54
17	15720150	15737689	8.95	+	MGI:101838	protein coding gene	Tbp	TATA box binding protein
17	24814790	24851604	12.41	-	MGI:102548	protein coding gene	Tsc2	TSC complex subunit 2
17	24851654	24857811	12.42	+	MGI:1313275	protein coding gene	Nthl1	nth (endonuclease III)-like 1 (E.coli)
17	13980735	14126059	8.95	+	MGI:1314653	protein coding gene	Afdn	afadin, adherens junction formation factor
17	20565687	20596034	11.4	+	MGI:1316664	protein coding gene	Vmn2r107	vomeronasal 2, receptor 107
17	20249687	20268467	11.4	-	MGI:1316665	protein coding gene	Vmn2r104	vomeronasal 2, receptor 104
17	12638859	12726591	8.52	-	MGI:1333817	protein coding gene	Slc22a3	solute carrier family 22 (organic cation transporter), member 3
17	18241995	18242966	11.04	+	MGI:1278317	protein coding gene	Fpr-rs4	formyl peptide receptor, related sequence 4
17	20844108	20845139	11.4	-	MGI:1278318	protein coding gene	Fpr-rs3	formyl peptide receptor, related sequence 3
17	18108086	18114214	10.66	+	MGI:1278319	protein coding gene	Fpr2	formyl peptide receptor 2
17	13449150	13456076	8.82	+	MGI:3037705	protein coding gene	Smok2b	sperm motility kinase 2B
17	21787270	21808961	11.4	+	MGI:3040683	protein coding gene	Zfp948	zinc finger protein 948
17	23819830	23829993	11.79	+	MGI:3040700	protein coding gene	Zscan10	zinc finger and SCAN domain containing 10
17	24727824	24746912	12.4	-	MGI:3042141	protein coding gene	Traf7	TNF receptor-associated factor 7
17	24191100	24199540	12.17	-	MGI:1353645	protein coding gene	Prss30	serine protease 30
17	13270208	13271167	8.76	-	MGI:1354372	protein coding gene	Gpr31b	G protein-coupled receptor 31, D17Leh66b region
17	23898345	23901417	11.99	+	MGI:1859284	protein coding gene	Cldn6	claudin 6
17	18439367	18454978		-	MGI:5589145	protein coding gene	Gm29986	predicted gene, 29986
17	17399167	17426652		+	MGI:5618688	protein coding gene	Gm38396	predicted gene, 38396
17	14168635	14170940	8.95	+	MGI:3643198	protein coding gene	Gm7168	predicted gene 7168
17	14277487	14279793	8.95	-	MGI:3643256	protein coding gene	Gm7358	predicted gene 7358
17	22416246	22444597	11.4	-	MGI:3643318	protein coding gene	Zfp994	zinc finger protein 994
17	20682635	20701498	11.4	-	MGI:3643822	protein coding gene	Vmn2r108	vomeronasal 2, receptor 108
17	19993625	20032798	11.4	+	MGI:3644032	protein coding gene	Vmn2r103	vomeronasal 2, receptor 103
17	24117696	24119762	12.12	+	MGI:3644062	protein coding gene	Dcpp2	demilune cell and parotid protein 2
17	22820129	22838114	11.4	+	MGI:3644292	protein coding gene	Vmn2r112	vomeronasal 2, receptor 112
17	18793282	18818419	11.4	+	MGI:3644514	protein coding gene	Vmn2r96	vomeronasal 2, receptor 96
17	19582397	19614852	11.4	+	MGI:3644540	protein coding gene	Vmn2r99	vomeronasal 2, receptor 99
17	20794091	20816521	11.4	-	MGI:3644602	protein coding gene	Vmn2r110	vomeronasal 2, receptor 110
17	18305319	18356905	11.22	+	MGI:3645072	protein coding gene	Vmn2r91	vomeronasal 2, receptor 91
17	17924203	17954429	10.14	+	MGI:3645076	protein coding gene	Vmn2r90	vomeronasal 2, receptor 90
17	19134584	19168333	11.4	+	MGI:3645271	protein coding gene	Vmn2r97	vomeronasal 2, receptor 97
17	20639425	20640321	11.4	+	MGI:3645524	protein coding gene	Vmn1r224	vomeronasal 1 receptor 224
17	18518543	18546703	11.4	+	MGI:3645591	protein coding gene	Vmn2r93	vomeronasal 2, receptor 93
17	17514705	17539847	9.77	+	MGI:3645888	protein coding gene	Gm6712	predicted gene 6712
17	17455165	17486609	9.77	+	MGI:3646034	protein coding gene	Gm5165	predicted gene 5165
17	14220501	14223966	8.95	-	MGI:3646178	protein coding gene	Gm7356	predicted gene 7356
17	24136432	24138415	12.14	+	MGI:3646420	protein coding gene	Dcpp3	demilune cell and parotid protein 3
17	23603777	23620838	11.56	+	MGI:3646674	protein coding gene	Vmn2r116	vomeronasal 2, receptor 116
17	20760779	20785018	11.4	-	MGI:3646711	protein coding gene	Vmn2r109	vomeronasal 2, receptor 109
17	22363336	22385153	11.4	-	MGI:3646759	protein coding gene	Zfp947	zinc finger protein 947
17	20428492	20455134	11.4	-	MGI:3646973	protein coding gene	Vmn2r105	vomeronasal 2, receptor 105
17	22766922	22792254	11.4	-	MGI:3647034	protein coding gene	Vmn2r111	vomeronasal 2, receptor 111
17	23562951	23579102	11.56	+	MGI:3647235	protein coding gene	Vmn2r115	vomeronasal 2, receptor 115
17	19880661	19915010	11.4	+	MGI:3647786	protein coding gene	Vmn2r102	vomeronasal 2, receptor 102
17	20487809	20505692	11.4	-	MGI:3647787	protein coding gene	Vmn2r106	vomeronasal 2, receptor 106
17	19273755	19301573	11.4	+	MGI:3647977	protein coding gene	Vmn2r98	vomeronasal 2, receptor 98
17	19725073	19752322	11.4	+	MGI:3648026	protein coding gene	Vmn2r100	vomeronasal 2, receptor 100
17	18461384	18498018	11.4	-	MGI:3648050	protein coding gene	Vmn2r94	vomeronasal 2, receptor 94
17	23509908	23531287	11.56	-	MGI:3648252	protein coding gene	Vmn2r114	vomeronasal 2, receptor 114
17	22504852	22533818	11.4	-	MGI:3648314	protein coding gene	Gm7072	predicted gene 7072
17	19797493	19832579	11.4	+	MGI:3648468	protein coding gene	Vmn2r101	vomeronasal 2, receptor 101
17	23678649	23698571	11.56	-	MGI:3648766	protein coding gene	Vmn2r117	vomeronasal 2, receptor 117
17	23162158	23177788	11.44	+	MGI:3648972	protein coding gene	Vmn2r113	vomeronasal 2, receptor 113
17	15184504	15199052	8.95	-	MGI:3781595	protein coding gene	Dynlt2a3	dynein light chain Tctex-type 2A3
17	15216045	15230446	8.95	-	MGI:3809205	protein coding gene	Dynlt2a2	dynein light chain Tctex-type 2A2
17	15230438	15242711	8.95	+	MGI:3810125	protein coding gene	Ermardl1	ER membrane associated RNA degradation like 1
17	24971962	24977658	12.53	+	MGI:3580487	protein coding gene	Hs3st6	heparan sulfate (glucosamine) 3-O-sulfotransferase 6
17	15199078	15211839	8.95	+	MGI:3583895	protein coding gene	Ermardl2	ER membrane associated RNA degradation like 2
17	21229203	21249119	11.4	+	MGI:108187	protein coding gene	Zfp160	zinc finger protein 160
17	22580434	22596262	11.4	+	MGI:2385044	protein coding gene	Zfp758	zinc finger protein 758
17	17284375	17309890	9.77	+	MGI:3052731	protein coding gene	Zfp960	zinc finger protein 960
17	23775741	23783200	11.67	-	MGI:3053094	protein coding gene	Zfp213	zinc finger protein 213
17	21604010	21619527	11.4	+	MGI:3053207	protein coding gene	Zfp677	zinc finger protein 677
17	24172059	24174247	12.16	-	MGI:3694550	protein coding gene	Sbpl	spermine binding protein-like
17	21910767	21911021	11.4	+	MGI:3704470	protein coding gene	Gm10226	predicted gene 10226
17	24441518	24470333	12.32	-	MGI:102551	protein coding gene	Ccnf	cyclin F
17	24483233	24570042	12.35	-	MGI:3625331	protein coding gene	Abca17	ATP-binding cassette, sub-family A member 17
17	18372192	18405440	11.4	+	MGI:3761352	protein coding gene	Vmn2r92	vomeronasal 2, receptor 92
17	18644366	18672586	11.4	+	MGI:3761354	protein coding gene	Vmn2r95	vomeronasal 2, receptor 95
17	18269746	18294482	11.12	+	MGI:3761531	protein coding gene	Vmn2r124	vomeronasal 2, receptor 124
17	23280341	23296399	11.5	+	MGI:3761689	protein coding gene	Vmn2r130	vomeronasal 2, receptor 130
17	24212508	24217074	12.18	-	MGI:1918085	protein coding gene	Prss22	serine protease 22
17	24055759	24063146	12.09	-	MGI:1918253	protein coding gene	Prss41	serine protease 41
17	15038781	15163420	8.95	-	MGI:1918932	protein coding gene	Wdr27	WD repeat domain 27
17	24915208	24919503	12.49	+	MGI:1919143	protein coding gene	Noxo1	NADPH oxidase organizer 1
17	24434028	24439825	12.32	-	MGI:1919266	protein coding gene	Tedc2	tubulin epsilon and delta complex 2
17	15165271	15181535	8.95	-	MGI:1919307	protein coding gene	Phf10	PHD finger protein 10
17	23960171	23964807	12.03	-	MGI:1920266	protein coding gene	Kremen2	kringle containing transmembrane protein 2
17	14415492	14424595	8.95	-	MGI:1920347	protein coding gene	Dact2	dishevelled-binding antagonist of beta-catenin 2
17	21869545	21883882	11.4	+	MGI:1920479	protein coding gene	Zfp983	zinc finger protein 983
17	22145941	22181445	11.4	-	MGI:1920483	protein coding gene	Zfp942	zinc finger protein 942
17	22643203	22675670	11.4	+	MGI:1921399	protein coding gene	Zfp946	zinc finger protein 946
17	22181540	22213347	11.4	+	MGI:1921920	protein coding gene	Zfp943	zinc finger prtoein 943
17	18047420	18063271	10.5	+	MGI:1922452	protein coding gene	Spaca6	sperm acrosome associated 6
17	22035857	22064740	11.4	-	MGI:1922674	protein coding gene	Zfp820	zinc finger protein 820
17	24009506	24043715	12.07	+	MGI:1923206	protein coding gene	Srrm2	serine/arginine repetitive matrix 2
17	17225378	17261817		+	MGI:6365015	protein coding gene	Gm51425	predicted gene, 51425

## Sheet: Dots8
Chromosome	Start	End	cM	strand GRCm39	MGI ID	Feature Type	Symbol	Name
17	33961458	33979460	17.98	-	MGI:99425	protein coding gene	Rab11b	RAB11B, member RAS oncogene family
17	33993874	34000549	17.98	-	MGI:1888999	protein coding gene	Angptl4	angiopoietin-like 4
17	34029497	34041894	17.98	+	MGI:1098615	protein coding gene	Kank3	KN motif and ankyrin repeat domains 3
17	34042010	34043536	17.98	-	MGI:1859516	protein coding gene	Rps28	ribosomal protein S28
17	34043546	34057290	17.98	+	MGI:1913666	protein coding gene	Ndufa7	NADH:ubiquinone oxidoreductase subunit A7
17	34062065	34068748	17.98	+	MGI:1860083	protein coding gene	Cd320	CD320 antigen
17	34094640	34109607	17.98	-	MGI:109596	protein coding gene	Kifc1	kinesin family member C1
17	34124109	34125649	17.98	+	MGI:3054967	protein coding gene	Smim40	small integral membrane protein 40
17	34128388	34134564	17.98	+	MGI:1197015	protein coding gene	Daxx	Fas death domain-associated protein
17	34135150	34138299	17.98	+	MGI:1931870	protein coding gene	Zbtb22	zinc finger and BTB domain containing 22
17	34138452	34148264	17.98	+	MGI:1201689	protein coding gene	Tapbp	TAP binding protein
17	34148813	34156661	17.98	+	MGI:107483	protein coding gene	Rgl2	ral guanine nucleotide dissociation stimulator-like 2
17	34157883	34159317	17.98	-	MGI:95908	protein coding gene	Pfdn6	prefoldin subunit 6
17	34159634	34168671	17.98	+	MGI:1931871	protein coding gene	Wdr46	WD repeat domain 46
17	34168886	34170462	17.98	-	MGI:1859517	protein coding gene	B3galt4	UDP-Gal:betaGlcNAc beta 1,3-galactosyltransferase, polypeptide 4
17	34170972	34174639	17.98	-	MGI:98146	protein coding gene	Rps18	ribosomal protein S18
17	34174786	34186009	17.98	+	MGI:1330304	protein coding gene	Vps52	VPS52 GARP complex subunit
17	34214986	34219316	17.98	-	MGI:95904	protein coding gene	H2-K1	histocompatibility 2, K1, K region
17	34239766	34243654	17.98	-	MGI:1101770	protein coding gene	Ring1	ring finger protein 1
17	34245007	34247029	17.98	-	MGI:95911	protein coding gene	Hsd17b8	hydroxysteroid 17-beta dehydrogenase 8
17	34247243	34250656	17.98	-	MGI:95909	protein coding gene	Slc39a7	solute carrier family 39 (zinc transporter), member 7
17	34250786	34257373	17.98	+	MGI:98215	protein coding gene	Rxrb	retinoid X receptor beta
17	34258411	34285659	17.98	+	MGI:88447	protein coding gene	Col11a2	collagen, type XI, alpha 2
17	34311314	34314208	17.98	+	MGI:95924	protein coding gene	H2-Oa	histocompatibility 2, O region alpha locus
17	34330993	34341581	17.98	-	MGI:99495	protein coding gene	Brd2	bromodomain containing 2
17	34338667	34358075	17.98	+	MGI:95921	protein coding gene	H2-DMa	histocompatibility 2, class II, locus DMa
17	34362281	34370529	17.98	+	MGI:95923	protein coding gene	H2-DMb2	histocompatibility 2, class II, locus Mb2
17	34372165	34379203	17.98	+	MGI:95922	protein coding gene	H2-DMb1	histocompatibility 2, class II, locus Mb1
17	34401006	34406347	17.98	-	MGI:1346526	protein coding gene	Psmb9	proteasome (prosome, macropain) subunit, beta type 9 (large multifunctional peptidase 2)
17	34406530	34416199	17.98	+	MGI:98483	protein coding gene	Tap1	transporter 1, ATP-binding cassette, sub-family B (MDR/TAP)
17	34417169	34420428	17.98	+	MGI:1346527	protein coding gene	Psmb8	proteasome (prosome, macropain) subunit, beta type 8 (large multifunctional peptidase 7)
17	34423453	34435295	17.98	+	MGI:98484	protein coding gene	Tap2	transporter 2, ATP-binding cassette, sub-family B (MDR/TAP)
17	34457879	34464882	17.98	+	MGI:95925	protein coding gene	H2-Ob	histocompatibility 2, O region beta locus
17	34482201	34488392	17.98	+	MGI:103070	protein coding gene	H2-Ab1	histocompatibility 2, class II antigen A, beta 1
17	34501718	34506797	17.98	-	MGI:95895	protein coding gene	H2-Aa	histocompatibility 2, class II antigen A, alpha
17	34524841	34535648	17.98	+	MGI:95901	protein coding gene	H2-Eb1	histocompatibility 2, class II antigen E beta
17	34544639	34560386	17.98	+	MGI:95902	protein coding gene	H2-Eb2	histocompatibility 2, class II antigen E beta2
17	34559852	34560384	17.98		MGI:3779395	protein coding gene	Gm11140	predicted gene 11140
17	34573796	34588469	17.98	+	MGI:1859549	protein coding gene	Btnl2	butyrophilin-like 2
17	34596106	34605002	17.98	+	MGI:1932027	protein coding gene	Btnl1	butyrophilin-like 1
17	34617794	34679708	18	+	MGI:3039565	protein coding gene	Tsbp1	testis expressed basic protein 1
17	34687320	34696402	18.06	-	MGI:1932036	protein coding gene	Btnl4	butyrophilin-like 4
17	34726778	34736326	18.1	-	MGI:1932038	protein coding gene	Btnl6	butyrophilin-like 6
17	34783242	34807477	18.15	+	MGI:107471	protein coding gene	Notch4	notch 4
17	34808780	34810728	18.17	+	MGI:2146785	protein coding gene	Gpsm3	G-protein signalling modulator 3 (AGS3-like, C. elegans)
17	34811233	34816374	18.17	+	MGI:1341793	protein coding gene	Pbx2	pre B cell leukemia homeobox 2
17	34816836	34819910	18.18	+	MGI:893592	protein coding gene	Ager	advanced glycosylation end product-specific receptor
17	34820073	34822535	18.18	-	MGI:1860076	protein coding gene	Rnf5	ring finger protein 5
17	34823236	34832423	18.18	+	MGI:1932075	protein coding gene	Agpat1	1-acylglycerol-3-phosphate O-acyltransferase 1
17	34832323	34834945	18.19	-	MGI:1932094	protein coding gene	Egfl8	EGF-like domain 8
17	34835636	34847484	18.19	-	MGI:1860075	protein coding gene	Ppt2	palmitoyl-protein thioesterase 2
17	34848507	34852100	18.21	+	MGI:1932118	protein coding gene	Prrt1	proline-rich transmembrane protein 1
17	34863738	34865298	18.22	+	MGI:1932127	protein coding gene	Fkbpl	FK506 binding protein-like
17	34866120	34874048	18.22	+	MGI:105121	protein coding gene	Atf6b	activating transcription factor 6 beta
17	34879431	34938789	18.24	+	MGI:1932137	protein coding gene	Tnxb	tenascin XB
17	34947354	34962856	18.29	-	MGI:88228	protein coding gene	C4b	complement C4B (Chido blood group)
17	35020322	35023400	18.36	-	MGI:88591	protein coding gene	Cyp21a1	cytochrome P450, family 21, subfamily a, polypeptide 1
17	35028069	35042436	18.37	-	MGI:98320	protein coding gene	C4a	complement C4A (Rodgers blood group)
17	35042969	35055879	18.38	-	MGI:1860085	protein coding gene	Stk19	serine/threonine kinase 19
17	35055998	35058162	18.39	+	MGI:1890444	protein coding gene	Dxo	decapping exoribonuclease
17	35058202	35069180	18.39	-	MGI:1099835	protein coding gene	Skic2	SKI2 subunit of superkiller complex
17	35069367	35075348	18.4	+	MGI:102744	protein coding gene	Nelfe	negative elongation factor complex member E, Rdbp
17	35075350	35081492	18.41	-	MGI:105975	protein coding gene	Cfb	complement factor B
17	35075388	35101018	18.41	-	MGI:5142012	protein coding gene	Gm20547	predicted gene 20547
17	35081578	35101076	18.41	-	MGI:88226	protein coding gene	C2	complement C2
17	35113514	35115820	18.43	+	MGI:88133	protein coding gene	Zbtb12	zinc finger and BTB domain containing 12
17	35117445	35133028	18.45	+	MGI:2148922	protein coding gene	Ehmt2	euchromatic histone lysine N-methyltransferase 2
17	35133442	35149412	18.46	+	MGI:1917379	protein coding gene	Slc44a4	solute carrier family 44, member 4
17	35150229	35154929	18.48	+	MGI:97305	protein coding gene	Neu1	neuraminidase 1
17	35175412	35178214	18.5	-	MGI:99517	protein coding gene	Hspa1b	heat shock protein 1B
17	35188335	35191132	18.51	-	MGI:96244	protein coding gene	Hspa1a	heat shock protein 1A
17	35188888	35191112	18.51	+	MGI:5141946	protein coding gene	Gm20481	predicted gene 20481
17	35191679	35198204	18.51	+	MGI:96231	protein coding gene	Hspa1l	heat shock protein 1-like
17	35200838	35204867	18.52	+	MGI:90676	protein coding gene	Lsm2	LSM2 homolog, U6 small nuclear RNA and mRNA degradation associated
17	35215654	35219393	18.54	-	MGI:1306799	protein coding gene	D17H6S56E-5	DNA segment, Chr 17, human D6S56E 5
17	35219963	35235298	18.54	+	MGI:90675	protein coding gene	Vars1	valyl-tRNA synthetase 1
17	35235555	35245717	18.55	+	MGI:1306798	protein coding gene	Vwa7	von Willebrand factor A domain containing 7
17	35244935	35246992	18.56	-	MGI:2388100	protein coding gene	Sapcd1	suppressor APC domain containing 1
17	35247581	35265721	18.57	-	MGI:1329021	protein coding gene	Msh5	mutS homolog 5
17	35269219	35277695	18.58	+	MGI:2148924	protein coding gene	Clic1	chloride intracellular channel 1
17	35278011	35281071	18.59	+	MGI:1859016	protein coding gene	Ddah2	DDAH family member 2, ADMA independent
17	35281669	35285160	18.59	-	MGI:2146995	protein coding gene	Mpig6b	megakaryocyte and platelet inhibitory receptor G6b
17	35286301	35289024	18.59	+	MGI:2148930	protein coding gene	Ly6g6c	lymphocyte antigen 6 family member G6C
17	35290419	35297041	18.59	-	MGI:2148931	protein coding gene	Ly6g6d	lymphocyte antigen 6 family member G6D
17	35295878	35297780	18.59	+	MGI:1917524	protein coding gene	Ly6g6e	lymphocyte antigen 6 family member G6E
17	35299514	35304571	18.59	-	MGI:3616082	protein coding gene	Ly6g6f	lymphocyte antigen 6 family member G6F
17	35308239	35321963	18.59	+	MGI:99476	protein coding gene	Abhd16a	abhydrolase domain containing 16A
17	35327255	35330967	18.59	+	MGI:2148974	protein coding gene	Ly6g5c	lymphocyte antigen 6 family member G5C
17	35332924	35334404	18.59	-	MGI:2385809	protein coding gene	Ly6g5b	lymphocyte antigen 6 family member G5B
17	35335172	35341029	18.59	-	MGI:88548	protein coding gene	Csnk2b	casein kinase 2, beta polypeptide
17	35340472	35343791	18.59	+	MGI:2148975	protein coding gene	Gpank1	G patch domain and ankyrin repeats 1
17	35345378	35347831	18.59	+	MGI:90673	protein coding gene	D17H6S53E	DNA segment, Chr 17, human D6S53E
17	35347973	35350777	18.59	-	MGI:1930124	protein coding gene	Apom	apolipoprotein M
17	35354154	35366298	18.59	+	MGI:1919439	protein coding gene	Bag6	BCL2-associated athanogene 6
17	35368052	35383873	18.59	-	MGI:1915467	protein coding gene	Prrc2a	proline-rich coiled-coil 2A
17	35389967	35394977	18.59	-	MGI:1343098	protein coding gene	Aif1	allograft inflammatory factor 1
17	35404071	35407415	18.59	-	MGI:1096324	protein coding gene	Lst1	leukocyte specific transcript 1
17	35413483	35415281	18.59	+	MGI:104796	protein coding gene	Ltb	lymphotoxin B
17	35418357	35420983	18.59	-	MGI:104798	protein coding gene	Tnf	tumor necrosis factor
17	35422141	35424327	18.59	-	MGI:104797	protein coding gene	Lta	lymphotoxin A
17	35439151	35454768	18.6	-	MGI:1340031	protein coding gene	Nfkbil1	nuclear factor of kappa light polypeptide gene enhancer in B cells inhibitor like 1
17	35439810	35443110	18.6	+	MGI:3802038	protein coding gene	Gm16181	predicted gene 16181
17	35453910	35457743	18.6	+	MGI:1913487	protein coding gene	Atp6v1g2	ATPase, H+ transporting, lysosomal V1 subunit G2
17	35460722	35472683	18.6	+	MGI:99240	protein coding gene	Ddx39b	DEAD box helicase 39b
17	35482070	35486473	18.61	+	MGI:95896	protein coding gene	H2-D1	histocompatibility 2, D region locus 1
17	35539381	35544075	18.63	+	MGI:95928	protein coding gene	H2-Q1	histocompatibility 2, Q region locus 1
17	35561283	35565740	18.64	+	MGI:95931	protein coding gene	H2-Q2	histocompatibility 2, Q region locus 2
17	35598593	35603650	18.65	+	MGI:95933	protein coding gene	H2-Q4	histocompatibility 2, Q region locus 4
17	35643826	35649031	18.66	+	MGI:95935	protein coding gene	H2-Q6	histocompatibility 2, Q region locus 6
17	35658131	35662749	18.67	+	MGI:95936	protein coding gene	H2-Q7	histocompatibility 2, Q region locus 7
17	35736240	35742723		+	MGI:95937	protein coding gene	H2-Q8	histocompatibility 2, Q region locus 8
17	35752074	35756659		+	MGI:95938	protein coding gene	H2-Q9	histocompatibility 2, Q region locus 9
17	35780986	35785460	18.68	+	MGI:95929	protein coding gene	H2-Q10	histocompatibility 2, Q region locus 10
17	35816929	35821674	18.69	+	MGI:101893	protein coding gene	Pou5f1	POU domain, class 5, transcription factor 1
17	35823631	35827721	18.69	-	MGI:103180	protein coding gene	Tcf19	transcription factor 19
17	35827997	35841912	18.69	+	MGI:2385321	protein coding gene	Cchcr1	coiled-coil alpha-helical rod protein 1
17	35844098	35845544	18.7	+	MGI:1930025	protein coding gene	Psors1c2	psoriasis susceptibility 1 candidate 2 (human)
17	35863025	35868077	18.7	+	MGI:3505689	protein coding gene	Cdsn	corneodesmosin
17	35878382	35879842	18.7	+	MGI:1916792	protein coding gene	2300002M23Rik	RIKEN cDNA 2300002M23 gene
17	35928815	35937529	18.7	-	MGI:3779983	protein coding gene	Muc21	mucin 21
17	35946647	35954587	18.7	-	MGI:2685476	protein coding gene	Mucl3	mucin like 3
17	35960600	35961461	18.7	+	MGI:3643293	protein coding gene	Sfta2	surfactant associated 2
17	35966526	35978484	18.7	-	MGI:1916165	protein coding gene	Vars2	valyl-tRNA synthetase 2, mitochondrial
17	35978624	35984607	18.7	-	MGI:1338799	protein coding gene	Gtf2h4	general transcription factor II H, polypeptide 4
17	35992459	36015513	18.7	-	MGI:99216	protein coding gene	Ddr1	discoidin domain receptor family, member 1
17	36132605	36133803	18.7	+	MGI:104814	protein coding gene	Ier3	immediate early response 3
17	36134243	36143674	18.7	+	MGI:1100500	protein coding gene	Flot1	flotillin 1
17	36144812	36149193	18.7	-	MGI:107812	protein coding gene	Tubb5	tubulin, beta 5 class I
17	36152407	36170562	18.7	+	MGI:3525201	protein coding gene	Mdc1	mediator of DNA damage checkpoint 1
17	36172210	36176294	18.72	+	MGI:2146855	protein coding gene	Nrm	nurim (nuclear envelope membrane protein)
17	36176485	36186488	18.72	+	MGI:1923698	protein coding gene	Ppp1r18	protein phosphatase 1, regulatory subunit 18
17	36190711	36203562	18.74	+	MGI:1916442	protein coding gene	Dhx16	DEAH-box helicase 16
17	36203569	36208270	18.75	-	MGI:1916912	protein coding gene	2310061I04Rik	RIKEN cDNA 2310061I04 gene
17	36208487	36220967	18.75	-	MGI:1913869	protein coding gene	Atat1	alpha tubulin acetyltransferase 1
17	36221271	36227281	18.76	-	MGI:1914223	protein coding gene	Mrps18b	mitochondrial ribosomal protein S18B
17	36227404	36243175	18.77	+	MGI:1289273	protein coding gene	Ppp1r10	protein phosphatase 1, regulatory subunit 10
17	36267711	36280642	18.8	-	MGI:1351658	protein coding gene	Abcf1	ATP-binding cassette, sub-family F member 1
17	36283433	36291128	18.81	-	MGI:1922460	protein coding gene	Prr3	proline-rich polypeptide 3
17	36290847	36300354	18.82	+	MGI:95764	protein coding gene	Gnl1	guanine nucleotide binding protein-like 1
17	36316587	36331452	18.84	-	MGI:95958	protein coding gene	H2-T24	histocompatibility 2, T region locus 24
17	36340869	36343593	18.86	-	MGI:95957	protein coding gene	H2-T23	histocompatibility 2, T region locus 23
17	36348020	36353634	18.87	-	MGI:95956	protein coding gene	H2-T22	histocompatibility 2, T region locus 22
17	36349299	36432318	18.94	-	MGI:95965	protein coding gene	H2-T9	histocompatibility 2, T region locus 9
17	36366708	36369263	18.88	-	MGI:95947	protein coding gene	H2-T15	histocompatibility 2, T region locus 15
17	36415065	36417747		+	MGI:6723037	protein coding gene	Gm54002	predicted gene, 54002
17	36432570	36440584	18.94	+	MGI:5011869	protein coding gene	Gm19684	predicted gene, 19684
17	36452650	36456815	18.95	-	MGI:95963	protein coding gene	H2-T7	histocompatibility 2, T region locus 7
17	36475335	36479429	18.97	-	MGI:95961	protein coding gene	H2-T5	histocompatibility 2, T region locus 5
17	36496463	36501043	18.99	-	MGI:95959	protein coding gene	H2-T3	histocompatibility 2, T region locus 3
17	36566565	36568738	19.01	-	MGI:1914926	protein coding gene	Rpp21	ribonuclease P 21 subunit
17	36569764	36582896	19.01	-	MGI:1890659	protein coding gene	Trim39	tripartite motif-containing 39
17	36595173	36597313	19.01	-	MGI:1276525	protein coding gene	H2-M10.2	histocompatibility 2, M region locus 10.2
17	36633752	36637042	19.01	-	MGI:1276522	protein coding gene	H2-M10.1	histocompatibility 2, M region locus 10.1
17	36675896	36679309	19.01	-	MGI:1276524	protein coding gene	H2-M10.3	histocompatibility 2, M region locus 10.3
17	36769809	36773221	19.09	-	MGI:1276527	protein coding gene	H2-M10.4	histocompatibility 2, M region locus 10.4
17	36857967	36860142	19.16	+	MGI:2676637	protein coding gene	H2-M11	histocompatibility 2, M region locus 11
17	36950177	36953558	19.16	-	MGI:1276570	protein coding gene	H2-M9	histocompatibility 2, M region locus 9
17	36980900	36983111	19.16	-	MGI:95913	protein coding gene	H2-M1	histocompatibility 2, M region locus 1
17	37083802	37087126	19.16	+	MGI:1276526	protein coding gene	H2-M10.5	histocompatibility 2, M region locus 10.5
17	37123067	37126458	19.16	+	MGI:2687364	protein coding gene	H2-M10.6	histocompatibility 2, M region locus 10.6
17	37148026	37170290	19.16	+	MGI:1337056	protein coding gene	Trim26	tripartite motif-containing 26
17	37171583	37178102	19.16	-	MGI:1916347	protein coding gene	Trim15	tripartite motif-containing 15
17	37180466	37188725	19.16	+	MGI:1338757	protein coding gene	Trim10	tripartite motif-containing 10
17	37192490	37201015	19.16	-	MGI:2684881	protein coding gene	Trim40	tripartite motif-containing 40
17	37209022	37221109	19.16	+	MGI:2385051	protein coding gene	Trim31	tripartite motif-containing 31
17	37253943	37258878	19.16	+	MGI:2156378	protein coding gene	Rnf39	ring finger protein 39
17	37259248	37262633	19.16	-	MGI:1923747	protein coding gene	Ppp1r11	protein phosphatase 1, regulatory inhibitor subunit 11
17	37265250	37269417	19.16	-	MGI:1913386	protein coding gene	Polr1h	RNA polymerase I subunit H
17	37269484	37276517	19.16	+	MGI:1923666	protein coding gene	Polr1has	RNA polymerase I subunit H, antisense
17	37288593	37292129	19.16	-	MGI:1924047	protein coding gene	2410137M14Rik	RIKEN cDNA 2410137M14 gene
17	37294953	37300429	19.16	-	MGI:95917	protein coding gene	H2-M5	histocompatibility 2, M region locus 5
17	37312055	37321527	19.16	+	MGI:99204	protein coding gene	Zfp57	zinc finger protein 57
17	37321635	37334290	19.16	-	MGI:97435	protein coding gene	Mog	myelin oligodendrocyte glycoprotein
17	37356888	37385197	19.16	+	MGI:1860139	protein coding gene	Gabbr1	gamma-aminobutyric acid type B receptor subunit 1
17	37396083	37397128	19.16	-	MGI:2177473	protein coding gene	Or2h2	olfactory receptor family 2 subfamily H member 2
17	37401510	37409170	19.16	-	MGI:2177474	protein coding gene	Or2h1	olfactory receptor family 2 subfamily H member 1
17	37421934	37422872	19.16	-	MGI:2177475	protein coding gene	Or2h2c	olfactory receptor family 2 subfamily H member 2C
17	37461923	37462861	19.16	-	MGI:2177476	protein coding gene	Or2h1b	olfactory receptor family 2 subfamily H member 1B
17	37504783	37506986	19.16	+	MGI:1344410	protein coding gene	Ubd	ubiquitin D
17	37507697	37508857	19.16	-	MGI:2177477	protein coding gene	Or2i1	olfactory receptor family 2 subfamily I member 1
17	37521804	37522742	19.16	-	MGI:2177478	protein coding gene	Or10c1	olfactory receptor family 10 subfamily C member 1
17	37535982	37537032	19.16	+	MGI:2177479	protein coding gene	Or11a4	olfactory receptor family 11 subfamily A member 4
17	37542327	37543259	19.16	-	MGI:2177480	protein coding gene	Or1o2	olfactory receptor family 1 subfamily O member 2
17	37573624	37574553	19.16	-	MGI:2177481	protein coding gene	Or1o3	olfactory receptor family 1 subfamily O member 3
17	37581111	37585375	19.16	+	MGI:95915	protein coding gene	H2-M3	histocompatibility 2, M region locus 3
17	37590392	37591309	19.16	-	MGI:2177482	protein coding gene	Or1o4	olfactory receptor family 1 subfamily O member 4
17	37610337	37611375	19.16	-	MGI:2177484	protein coding gene	Or12d12	olfactory receptor family 12 subfamily D member 12
17	37624302	37625328	19.16	-	MGI:2177485	protein coding gene	Or12d2	olfactory receptor family 12 subfamily D member 2
17	37647180	37648121	19.16	-	MGI:2177486	protein coding gene	Or12d13	olfactory receptor family 12 subfamily D member 13
17	37693421	37694377	19.16	+	MGI:2177488	protein coding gene	Or12d15	olfactory receptor family 12 subfamily D member 15
17	37716368	37717400	19.16	+	MGI:2177490	protein coding gene	Or1o1	olfactory receptor family 1 subfamily O member 1
17	37756371	37757408	19.16	+	MGI:2177491	protein coding gene	Or1o11	olfactory receptor family 1 subfamily O member 11
17	37777099	37778043	19.16	+	MGI:2177492	protein coding gene	Or12d17	olfactory receptor family 12 subfamily D member 17
17	37791742	37794443	19.16	-	MGI:95914	protein coding gene	H2-M2	histocompatibility 2, M region locus 2
17	37803359	37811098	19.16	+	MGI:2177493	protein coding gene	Or5v1	olfactory receptor family 5 subfamily V member 1
17	37818921	37843340	19.16	+	MGI:2177494	protein coding gene	Or5v1b	olfactory receptor family 5 subfamily V member 1B
17	37874031	37880342	19.16	-	MGI:2177495	protein coding gene	Or14j9	olfactory receptor family 14 subfamily J member 9
17	37885374	37886312	19.16	-	MGI:2177496	protein coding gene	Or14j2	olfactory receptor family 14 subfamily J member 2
17	37900304	37901242	19.16	-	MGI:2177497	protein coding gene	Or14j3	olfactory receptor family 14 subfamily J member 3
17	37920676	37921670	19.16	-	MGI:2177498	protein coding gene	Or14j4	olfactory receptor family 14 subfamily J member 4
17	37934559	37935524	19.16	-	MGI:2177499	protein coding gene	Or14j10	olfactory receptor family 14 subfamily J member 10
17	37970269	37971222	19.16	-	MGI:2177500	protein coding gene	Or2g25	olfactory receptor family 2 subfamily G member 25
17	37982916	37983888	19.16	+	MGI:2177501	protein coding gene	Or10al2	olfactory receptor family 10 subfamily AL member 2
17	38007576	38012611	19.16	+	MGI:2177502	protein coding gene	Or10al3	olfactory receptor family 10 subfamily AL member 3
17	38036890	38037882	19.16	+	MGI:2177503	protein coding gene	Or10al4	olfactory receptor family 10 subfamily AL member 4
17	38059757	38063895	19.16	+	MGI:2177504	protein coding gene	Or10al5	olfactory receptor family 10 subfamily AL member 5
17	38079533	38083511	19.16	+	MGI:2177505	protein coding gene	Or10al6	olfactory receptor family 10 subfamily AL member 6
17	38106337	38107266	19.16	+	MGI:2177506	protein coding gene	Or2g1	olfactory receptor family 2 subfamily G member 1
17	38115960	38117081	19.16	+	MGI:2177507	protein coding gene	Or2b4	olfactory receptor family 2 subfamily B member 4
17	38145802	38146919	19.16	+	MGI:2177508	protein coding gene	Or14j1	olfactory receptor family 14 subfamily J member 1
17	38161485	38162444	19.16	+	MGI:2177509	protein coding gene	Or14j5	olfactory receptor family 14 subfamily J member 5
17	38214439	38215410	19.16	+	MGI:2177510	protein coding gene	Or14j6	olfactory receptor family 14 subfamily J member 6
17	38234459	38235385	19.16	+	MGI:2177511	protein coding gene	Or14j7	olfactory receptor family 14 subfamily J member 7
17	38262942	38263913	19.16	-	MGI:3030595	protein coding gene	Or14j8	olfactory receptor family 14 subfamily J member 8
17	38265389	38267173		+	MGI:6723041	protein coding gene	Gm54004	predicted gene, 54004
17	38365490	38370675	19.16	-	MGI:2177512	protein coding gene	Or10al7	olfactory receptor family 10 subfamily AL member 7
17	38378064	38379017	19.16	+	MGI:2177513	protein coding gene	Or2g7	olfactory receptor family 2 subfamily G member 7
17	38392923	38393867	19.16	-	MGI:2177514	protein coding gene	Or2y3	olfactory receptor family 2 subfamily Y member 3
17	38441140	38442081	19.16	-	MGI:2177515	protein coding gene	Or2h15	olfactory receptor family 2 subfamily H member 15
17	38459481	38460419	19.16	+	MGI:2177516	protein coding gene	Or2n1b	olfactory receptor family 2 subfamily N member 1B
17	38485977	38486915	19.16	+	MGI:2177517	protein coding gene	Or2n1	olfactory receptor family 2 subfamily N member 1
17	38519138	38520076	19.16	+	MGI:2177518	protein coding gene	Or2n1c	olfactory receptor family 2 subfamily N member 1C
17	38585664	38586602	19.16	+	MGI:2177521	protein coding gene	Or2n1e	olfactory receptor family 2 subfamily N member 1E
17	38615412	38616350	19.16	-	MGI:2177520	protein coding gene	Or2j3	olfactory receptor family 2 subfamily J member 3
17	38646050	38646988	19.16	+	MGI:2177519	protein coding gene	Or2n1d	olfactory receptor family 2 subfamily N member 1D
17	38727365	38731076	19.16	-	MGI:5141873	protein coding gene	Esp36	exocrine gland secreted peptide 36
17	38851518	38853341		-	MGI:6723043	protein coding gene	Gm54005	predicted gene, 54005
17	38865083	38871512	19.16	+	MGI:5141875	protein coding gene	Esp34	exocrine gland secreted peptide 34
17	38950338	38956544	19.16	+	MGI:5141981	protein coding gene	Esp31	exocrine gland secreted peptide 31
17	39347586	39351118		+	MGI:5439398	protein coding gene	Esp24	exocrine gland secreted peptide 24
17	39353525	39354232		-	MGI:5434067	protein coding gene	Gm21903	predicted gene, 21903
17	39384582	39387928	19.16	-	MGI:5295688	protein coding gene	Esp23	exocrine gland secreted peptide 23
17	39406225	39408042		+	MGI:5510833	protein coding gene	Esp22	exocrine gland secreted peptide 22
17	39717250	39721883	19.22	+	MGI:5295686	protein coding gene	Esp18	exocrine gland secreted peptide 18
17	39847033	39851738	19.26	+	MGI:3782529	protein coding gene	Esp16	exocrine gland secreted peptide 16
17	39951848	39956558	19.29	+	MGI:3647149	protein coding gene	Esp15	exocrine gland secreted peptide 15
17	40261411	40266178		+	MGI:5439397	protein coding gene	Esp38	exocrine gland secreted peptide 38
17	40406341	40410990		+	MGI:6270502	protein coding gene	Gm49835	predicted gene, 49835
17	40517909	40519500	19.44	-	MGI:97563	protein coding gene	Pgk2	phosphoglycerate kinase 2
17	40532668	40553179	19.45	-	MGI:102552	protein coding gene	Crisp3	cysteine-rich secretory protein 3
17	40604649	40630098	19.47	-	MGI:102553	protein coding gene	Crisp1	cysteine-rich secretory protein 1
17	40830913	40841312	19.53	+	MGI:4937129	protein coding gene	Esp8	exocrine gland secreted peptide 8
17	40872398	40890440		+	MGI:5529083	protein coding gene	Gm44501	predicted readthrough transcript, 44501
17	40872398	40876518	19.54	+	MGI:3643294	protein coding gene	Esp6	exocrine gland secreted peptide 6
17	40887484	40889940		+	MGI:5522708	protein coding gene	Esp5	exocrine gland secreted peptide 5
17	40909485	40913509	19.54	+	MGI:5295687	protein coding gene	Esp4	exocrine gland secreted peptide 4
17	40942966	40947951		+	MGI:5439396	protein coding gene	Esp3	exocrine gland secreted peptide 3
17	41038011	41042673	19.54	+	MGI:3645915	protein coding gene	Esp1	exocrine gland secreted peptide 1
17	42967782	43003175	19.65	-	MGI:1925499	protein coding gene	Adgrf4	adhesion G protein-coupled receptor F4
17	43007021	43053070	19.66	-	MGI:2182728	protein coding gene	Adgrf2	adhesion G protein-coupled receptor F2
17	43103842	43187556	19.67	-	MGI:1330281	protein coding gene	Cd2ap	CD2-associated protein
17	43327446	43400079	19.69	+	MGI:2151075	protein coding gene	Tnfrsf21	tumor necrosis factor receptor superfamily, member 21
17	43581220	43635628	19.71	+	MGI:1924846	protein coding gene	Adgrf1	adhesion G protein-coupled receptor F1
17	43671342	43770448	19.73	+	MGI:2182928	protein coding gene	Adgrf5	adhesion G protein-coupled receptor F5
17	43785215	43813703	19.73	-	MGI:96963	protein coding gene	Mep1a	meprin 1 alpha
17	43845079	43854530		-	MGI:1925106	protein coding gene	Ankrd66	ankyrin repeat domain 66
17	43878989	43923092	19.74	+	MGI:1351327	protein coding gene	Pla2g7	phospholipase A2, group VII (platelet-activating factor acetylhydrolase, plasma)
17	43926226	43941190	19.75	-	MGI:2679727	protein coding gene	Tdrd6	tudor domain containing 6
17	43952782	43978105	19.75	-	MGI:1921261	protein coding gene	Slc25a27	solute carrier family 25, member 27
17	43978316	44062322	19.75	+	MGI:1927096	protein coding gene	Cyp39a1	cytochrome P450, family 39, subfamily a, polypeptide 1
17	44112243	44350407	19.77	+	MGI:1858219	protein coding gene	Rcan2	regulator of calcineurin 2
17	44337143	44338290		-	MGI:3641708	protein coding gene	Gm10498	predicted gene 10498
17	44389704	44397458	20.3	+	MGI:1933830	protein coding gene	Enpp5	ectonucleotide pyrophosphatase/phosphodiesterase 5
17	44407199	44416700	20.34	-	MGI:2682634	protein coding gene	Enpp4	ectonucleotide pyrophosphatase/phosphodiesterase 4
17	44445671	44591059	20.53	+	MGI:1917912	protein coding gene	Clic5	chloride intracellular channel 5
17	44806873	45125518	21.33	-	MGI:99829	protein coding gene	Runx2	runt related transcription factor 2
17	45088039	45430177	21.56	+	MGI:1923723	protein coding gene	Supt3	SPT3, SAGA and STAGA complex component
17	45190657	45191182	21.69	-	MGI:1922591	protein coding gene	4930564C03Rik	RIKEN cDNA 4930564C03 gene
17	45702809	45744633	22.36	-	MGI:1918952	protein coding gene	Cdc5l	cell division cycle 5-like
17	45754156	45785864	22.44	-	MGI:1918270	protein coding gene	Spats1	spermatogenesis associated, serine-rich 1
17	45817767	45831769	22.51	+	MGI:2681839	protein coding gene	Aars2	alanyl-tRNA synthetase 2, mitochondrial
17	45834360	45853605	22.54	+	MGI:98640	protein coding gene	Tcte1	t-complex-associated testis expressed 1
17	45852878	45860603	22.56	-	MGI:2685169	protein coding gene	Tmem151b	transmembrane protein 151B
17	45866629	45874095	22.58	+	MGI:1194908	protein coding gene	Nfkbie	nuclear factor of kappa light polypeptide gene enhancer in B cells inhibitor, epsilon
17	45874844	45878597	22.59	+	MGI:1921086	protein coding gene	Slc35b2	solute carrier family 35, member B2
17	45878704	45884187	22.59	-	MGI:96247	protein coding gene	Hsp90ab1	heat shock protein 90 alpha (cytosolic), class B member 1
17	45896126	45910532	22.59	-	MGI:1927073	protein coding gene	Slc29a1	solute carrier family 29 (nucleoside transporters), member 1
17	45911897	45913028	22.59	-	MGI:3649059	protein coding gene	Mymx	myomixer, myoblast fusion factor
17	45941130	45970251	22.59	-	MGI:1352490	protein coding gene	Capn11	calpain 11
17	45971102	45997212	22.59	-	MGI:2387609	protein coding gene	Tmem63b	transmembrane protein 63b
17	45997248	46009421	22.59	+	MGI:1333864	protein coding gene	Mrpl14	mitochondrial ribosomal protein L14
17	46043790	46044770	22.59	-	MGI:1919490	protein coding gene	1600014C23Rik	RIKEN cDNA 1600014C23 gene
17	46327919	46343295	22.79	-	MGI:103178	protein coding gene	Vegfa	vascular endothelial growth factor A
17	46421930	46439834	22.86	+	MGI:1915815	protein coding gene	Mrps18a	mitochondrial ribosomal protein S18A
17	46432961	46455142	22.87	-	MGI:1922814	protein coding gene	Rsph9	radial spoke head 9 homolog (Chlamydomonas)
17	46458311	46464477	22.88	-	MGI:1913841	protein coding gene	Mad2l1bp	MAD2L1 binding protein
17	46471958	46480296	22.89	+	MGI:1860138	protein coding gene	Gtpbp2	GTP binding protein 2
17	46482281	46513567	22.9	-	MGI:1891457	protein coding gene	Polh	polymerase (DNA directed), eta (RAD 30 related)
17	46513737	46554524	22.9	+	MGI:1913789	protein coding gene	Xpo5	exportin 5
17	46554846	46558971	22.9	-	MGI:103288	protein coding gene	Polr1c	polymerase (RNA) I polypeptide C
17	46559019	46563474	22.9	+	MGI:106280	protein coding gene	Yipf3	Yip1 domain family, member 3
17	46564896	46568242	22.9	+	MGI:2684934	protein coding gene	Lrrc73	leucine rich repeat containing 73
17	46568777	46593952	22.9	-	MGI:1921344	protein coding gene	Tjap1	tight junction associated protein 1
17	46608347	46614197	22.9	+	MGI:2146838	protein coding gene	Dlk2	delta like non-canonical Notch ligand 2
17	46614146	46638954	22.9	-	MGI:2386976	protein coding gene	Abcc10	ATP-binding cassette, sub-family C member 10
17	46694657	46731846	22.9	+	MGI:1889348	protein coding gene	Zfp318	zinc finger protein 318
17	46739852	46742702	22.9	+	MGI:2152434	protein coding gene	Crip3	cysteine-rich protein 3
17	46743109	46749383	22.9	-	MGI:1859559	protein coding gene	Slc22a7	solute carrier family 22 (organic anion transporter), member 7
17	46753374	46798601	22.9	-	MGI:2147036	protein coding gene	Ttbk1	tau tubulin kinase 1
17	46807715	46810544	22.9	+	MGI:3039376	protein coding gene	Dnph1	2'-deoxynucleoside 5'-phosphate N-hydrolase 1
17	46811535	46857314	22.9	-	MGI:1925559	protein coding gene	Cul9	cullin 9
17	46859255	46867101	22.9	-	MGI:106658	protein coding gene	Srf	serum response factor
17	46875397	46940430	22.9	-	MGI:1918711	protein coding gene	Ptk7	PTK7 protein tyrosine kinase 7
17	46941550	46956948	22.9	-	MGI:1922014	protein coding gene	Klc4	kinesin light chain 4
17	46957155	46961065	22.9	+	MGI:1351622	protein coding gene	Mrpl2	mitochondrial ribosomal protein L2
17	46961264	46975290	22.9	+	MGI:1913765	protein coding gene	Cul7	cullin 7
17	46977249	46985252	22.9	-	MGI:2385053	protein coding gene	Rrp36	ribosomal RNA processing 36
17	46985476	46991840	22.9	-	MGI:2651568	protein coding gene	Klhdc3	kelch domain containing 3
17	46989719	46994037	22.9	+	MGI:96957	protein coding gene	Mea1	male enhanced antigen 1
17	46993917	47015952	22.9	-	MGI:2388481	protein coding gene	Ppp2r5d	protein phosphatase 2, regulatory subunit B', delta
17	47022402	47036469	22.9	+	MGI:2385054	protein coding gene	Pex6	peroxisomal biogenesis factor 6
17	47036590	47040091	22.9	-	MGI:1202304	protein coding gene	Gnmt	glycine N-methyltransferase
17	47046631	47063140	22.9	-	MGI:1919279	protein coding gene	Cnpy3	canopy FGF signaling regulator 3
17	47066589	47074638	22.9	-	MGI:104857	protein coding gene	Ptcra	pre T cell antigen receptor alpha
17	47083561	47084322	22.9	+	MGI:1914351	protein coding gene	2310039H08Rik	RIKEN cDNA 2310039H08 gene
17	47084833	47093582	22.9	-	MGI:1913479	protein coding gene	Rpl7l1	ribosomal protein L7-like 1
17	47109046	47169408	22.9	-	MGI:2673855	protein coding gene	Bicral	BRD4 interacting chromatin remodeling complex associated protein like
17	47201610	47202773	22.9	+	MGI:1919976	protein coding gene	Tbcc	tubulin-specific chaperone C
17	47221404	47235859	22.91	+	MGI:102791	protein coding gene	Prph2	peripherin 2
17	47239221	47321482	22.91	-	MGI:1861099	protein coding gene	Ubr2	ubiquitin protein ligase E3 component n-recognin 2
17	47393793	47395604		-	MGI:6723051	protein coding gene	Gm54009	predicted gene, 54009
17	47451801	47672883	22.91	+	MGI:2442086	protein coding gene	Trerf1	transcriptional regulating factor 1
17	47679812	47692342	23	+	MGI:1928139	protein coding gene	Mrps10	mitochondrial ribosomal protein S10
17	47696318	47703892	23.04	+	MGI:1194489	protein coding gene	Guca1b	guanylate cyclase activator 1B
17	47705483	47711509	23.07	-	MGI:102770	protein coding gene	Guca1a	guanylate cyclase activator 1a (retina)
17	47705487	47732805		-	MGI:6324726	protein coding gene	Gm50461	predicted gene, 50461
17	47723659	47748301	23.12	-	MGI:1922712	protein coding gene	Cimip3	ciliary microtubule inner protein 3
17	47747564	47781563	23.18	+	MGI:2146908	protein coding gene	AI661453	expressed sequence AI661453
17	47794289	47813216	23.33	-	MGI:1926879	protein coding gene	Taf8	TATA-box binding protein associated factor 8
17	47815976	47910614	23.37	+	MGI:88315	protein coding gene	Ccnd3	cyclin D3
17	47910256	47922417	23.63	-	MGI:1858419	protein coding gene	Bysl	bystin-like
17	47922510	47935176	23.66	+	MGI:1929648	protein coding gene	Med20	mediator complex subunit 20
17	47922514	47994786	23.66	+	MGI:5141982	protein coding gene	Gm20517	predicted gene 20517
17	47941615	47997663	23.72	+	MGI:2685391	protein coding gene	Usp49	ubiquitin specific peptidase 49
17	47997571	47999311	23.87	-	MGI:1913369	protein coding gene	Tomm6	translocase of outer mitochondrial membrane 6
17	47997664	48005380		-	MGI:5439450	protein coding gene	Gm21981	predicted gene 21981
17	47999442	48005661	23.87	-	MGI:2685785	protein coding gene	Prickle4	prickle planar cell polarity protein 4
17	47999955	48015211	23.88	+	MGI:2135965	protein coding gene	Frs3	fibroblast growth factor receptor substrate 3
17	48037767	48045403	23.98	+	MGI:98909	protein coding gene	Pgc	progastricsin (pepsinogen C)
17	48047962	48103341	23.99	+	MGI:103270	protein coding gene	Tfeb	transcription factor EB
17	48126253	48145616	23.99	-	MGI:107687	protein coding gene	Mdfi	MyoD family inhibitor
17	48178058	48235401	23.99	-	MGI:1921373	protein coding gene	Foxp4	forkhead box P4
17	48400162	48401440	23.99	+	MGI:1915474	protein coding gene	1700067P10Rik	RIKEN cDNA 1700067P10 gene
17	48436215	48453439	23.99	-	MGI:3608415	protein coding gene	9830107B12Rik	RIKEN cDNA 9830107B12 gene
17	48459064	48474425	23.99	-	MGI:2443476	protein coding gene	A530064D06Rik	RIKEN cDNA A530064D06 gene
17	48539796	48553952	23.99	+	MGI:1930005	protein coding gene	Trem1	triggering receptor expressed on myeloid cells 1
17	48554805	48565869	23.99	+	MGI:1930003	protein coding gene	Trem3	triggering receptor expressed on myeloid cells 3
17	48571323	48582388	23.99	+	MGI:1923239	protein coding gene	Treml4	triggering receptor expressed on myeloid cells-like 4
17	48606526	48619561	23.99	+	MGI:2147038	protein coding gene	Treml2	triggering receptor expressed on myeloid cells-like 2
17	48622310	48632580	23.99	+	MGI:2443478	protein coding gene	B430306N03Rik	RIKEN cDNA B430306N03 gene
17	48653429	48659304	23.99	+	MGI:1913150	protein coding gene	Trem2	triggering receptor expressed on myeloid cells 2
17	48666944	48674204	23.99	+	MGI:1918576	protein coding gene	Treml1	triggering receptor expressed on myeloid cells-like 1
17	48693917	48716782	23.99	-	MGI:97316	protein coding gene	Nfya	nuclear transcription factor-Y alpha
17	48717042	48724294	23.99	+	MGI:2146818	protein coding gene	Oard1	O-acyl-ADP-ribose deacylase 1
17	48726259	48739756	24.02	-	MGI:1343178	protein coding gene	Apobec2	apolipoprotein B mRNA editing enzyme, catalytic polypeptide 2
17	48754935	48758550	24.12	-	MGI:1917276	protein coding gene	Tspo2	translocator protein 2
17	48761929	48846742	24.14	+	MGI:1923839	protein coding gene	Unc5cl	unc-5 family C-terminal like
17	49239407	49404616	24.66	+	MGI:1917780	protein coding gene	Lrfn2	leucine rich repeat and fibronectin type III domain containing 2
17	49735390	49762463	25.45	+	MGI:1928904	protein coding gene	Mocs1	molybdenum cofactor synthesis 1
17	49763050	49871371	25.5	-	MGI:1923691	protein coding gene	Daam2	dishevelled associated activator of morphogenesis 2
17	49922164	50216875	25.78	+	MGI:1098238	protein coding gene	Kif6	kinesin family member 6
