# Supplementary material for: Systems genetics uncover new loci containing functional gene candidates in Mycobacterium tuberculosis-infected Diversity Outbred mice
Source: PLoS Pathog. 2024 Jun 11;20(6):e1011915. doi: 10.1371/journal.ppat.1011915 (PMC11195971; doi:10.1371/journal.ppat.1011915)
Supplement: S2 File — (XLSX) [file ppat.1011915.s008.xlsx]

## Sheet: Sheet1
QTL	Gene Name	Position (Mb)	Functional Score	Maximum Associated Trait
Dots1: Chr 1 154-156 Mb	1700025G04Rik	151.73	6.03	Mtb Burden
	Ivns1abp	151.22	6.02	MMP8
	Fam20b	156.51	5.58	Mtb Burden
	Glul	153.78	5.49	Mtb Burden
	4930523C07Rik	159.87	5.4	MMP8
	Ncf2	152.68	5.3	MMP8
	Qsox1	155.65	4.94	CXCL1
	Mr1	155	4.52	Mtb Burden
	Niban1	151.45	4.31	MMP8
	Rabgap1l	160.05	4.11	MMP8
Dots5: Chr 16 36-38 Mb	Zbtb20	42.7	4.61	Mtb Burden
	Fstl1	37.6	4.48	% Weight Loss
	Itgb5	33.65	4.37	% Weight Loss
	Zfp148	33.2	4.34	Mtb Burden
	Atp6v1a	43.91	4.01	% Weight Loss
	Mylk	34.57	3.85	% Weight Loss
	Snx4	33.07	3.29	% Weight Loss
	Heg1	33.5	2.88	% Weight Loss
	Fam162a	35.86	2.85	Mtb Burden
	Gsk3b	37.91	2.66	Mtb Burden
Dots7: Chr 17 30-50 Mb	H2-DMa	34.34	11.5	IL12
	Aif1	35.39	10.57	IL12
	Vegfa	46.33	10.34	CXCL1
	Psmb9	34.4	10.19	IL12
	Myo1f	33.77	9.97	MMP8
	Zfp318	46.69	9.95	MMP8
	Ier3	36.13	9.91	CXCL1
	Tap1	34.41	9.84	% Weight Loss
	Angptl4	33.99	9.06	Granuloma necrosis
	Ltb	35.41	8.91	Granuloma necrosis
