# Supplementary material for: Systems genetics uncover new loci containing functional gene candidates in Mycobacterium tuberculosis-infected Diversity Outbred mice
Source: PLoS Pathog. 2024 Jun 11;20(6):e1011915. doi: 10.1371/journal.ppat.1011915 (PMC11195971; doi:10.1371/journal.ppat.1011915)
Supplement: S3 File — (XLSX) [file ppat.1011915.s009.xlsx]

## Sheet: sup_table_3
SNP ID	Chr	Position (Mb)	Alleles	Ensembl Gene ID	Symbol	Consequence	LOD
17:36548844_G/A	17	36.5488	G|A	ENSMUSG00000037537	H2-M11	missense_variant	4.71256
17:36548849_A/G	17	36.5488	A|G	ENSMUSG00000037537	H2-M11	missense_variant	4.71256
17:36549218_T/C	17	36.5492	T|C	ENSMUSG00000037537	H2-M11	missense_variant	4.71256
17:36640433_A/C	17	36.6404	A|C	ENSMUSG00000067201	H2-M9	missense_variant	4.72118
17:36640436_A/C	17	36.6404	A|C	ENSMUSG00000067201	H2-M9	missense_variant	4.72118
17:36640442_T/C	17	36.6404	T|C	ENSMUSG00000067201	H2-M9	missense_variant	4.72118
17:36642295_C/T	17	36.6423	C|T	ENSMUSG00000067201	H2-M9	missense_variant	4.72118
17:36670295_G/A	17	36.6703	G|A	ENSMUSG00000037334	H2-M1	missense_variant	4.72118
17:36732949_A/C	17	36.7329	A|C	ENSMUSG00000092521	Gm4271	splice_region_variant	4.72118
17:36814221_C/A	17	36.8142	C|A	ENSMUSG00000037130	H2-M10.6	missense_variant	4.77376
17:36814304_A/G	17	36.8143	A|G	ENSMUSG00000037130	H2-M10.6	missense_variant	4.77376
17:36856095_C/T	17	36.8561	C|T	ENSMUSG00000024457	Trim26	splice_region_variant	4.80891
17:36869957_G/A	17	36.87	G|A	ENSMUSG00000073400	Trim10	missense_variant	4.80891
17:36883312_G/C	17	36.8833	G|C	ENSMUSG00000073399	Trim40	missense_variant	4.80891
17:36905965_T/C	17	36.906	T|C	ENSMUSG00000058063	Trim31	missense_variant	4.80891
17:36978465_G/A	17	36.9785	G|A	ENSMUSG00000064308	2410137M14Rik	missense_variant	4.80891
17:36978681_A/G	17	36.9787	A|G	ENSMUSG00000064308	2410137M14Rik	missense_variant	4.80891
17:36978720_C/T	17	36.9787	C|T	ENSMUSG00000064308	2410137M14Rik	missense_variant	4.80891
17:36978860_T/C	17	36.9789	T|C	ENSMUSG00000064308	2410137M14Rik	missense_variant	4.80891
17:36987706_T/A	17	36.9877	T|A	ENSMUSG00000024459	H2-M5	missense_variant	4.80891
17:36987777_C/A	17	36.9878	C|A	ENSMUSG00000024459	H2-M5	missense_variant	4.80891
17:36989119_G/C	17	36.9891	G|C	ENSMUSG00000024459	H2-M5	missense_variant	4.80891
17:37009467_A/G	17	37.0095	A|G	ENSMUSG00000036036	Zfp57	missense_variant	4.80891
17:37010342_A/G	17	37.0103	A|G	ENSMUSG00000036036	Zfp57	missense_variant	4.80891
17:37017484_A/G	17	37.0175	A|G	ENSMUSG00000076439	Mog	splice_region_variant	4.80891
17:37048688_T/C	17	37.0487	T|C	ENSMUSG00000024462	Gabbr1	missense_variant	4.80891
17:37151909_A/G	17	37.1519	A|G	ENSMUSG00000091601	Olfr93	missense_variant	4.73031
